# Supplementary material for: Comparative Transcriptome and iTRAQ Proteome Analyses of Citrus Root Responses to Candidatus Liberibacter asiaticus Infection
Source: PLoS One. 2015 Jun 5;10(6):e0126973. doi: 10.1371/journal.pone.0126973 (PMC4457719; doi:10.1371/journal.pone.0126973)
Supplement: S1 Table — (XLS) [file pone.0126973.s002.xls]

## Sheet: Sheet1
S1 Table. Mapman analysis results of the differentially expressed genes in HLB-infected roots in comparison with control roots
BIN	BIN description	Gene ID	Gene description	Fold change
1.1.1.1	PS.lightreaction.photosystem II.LHC-II	ciclev10032377m|pacid:20805309	moderately similar to ( 400) AT2G40100 | Symbols: LHCB4.3 | LHCB4.3 (light harvesting complex PSII); chlorophyll binding | chr2:16745884-16747190 FORWARDmoderately similar to ( 246) CB29_CHLRE Chlorophyll a-b binding protein CP29 - Chlamydomonas reinhardtiimoderately similar to ( 350) loc_os07g37240 12007.m29225 protein expressed proteinChloroa_b-bind no original description	-1.52533
1.1.1.2	PS.lightreaction.photosystem II.PSII polypeptide subunits	ciclev10029551m|pacid:20813871	very weakly similar to (84.0) AT2G30570 | Symbols: PSBW | PSBW (PHOTOSYSTEM II REACTION CENTER W) | chr2:13019326-13020053 REVERSEvery weakly similar to (89.7) PSBW_SPIOL Photosystem II reaction center W protein, chloroplast precursor (PSII 6.1 kDa protein) - Spinacia oleracea (Spinach)PsbW no original description	-3.17863
1.1.1.2	PS.lightreaction.photosystem II.PSII polypeptide subunits	ciclev10032624m|pacid:20802704	moderately similar to ( 231) loc_os08g39430 12008.m07924 protein thylakoid lumenal 19 kDa protein, chloroplast precursor, putative, expressed no original description	-1.15919
1.1.1.2	PS.lightreaction.photosystem II.PSII polypeptide subunits	ciclev10032789m|pacid:20803934	very weakly similar to (94.0) AT1G67740 | Symbols: PSBY, YCF32 | PSBY | chr1:25394429-25394998 REVERSEvery weakly similar to (97.1) PSBY_SPIOL Photosystem II core complex proteins psbY, chloroplast precursor (L-arginine-metabolizing enzyme) (L-AME) [Contains: Photosystem II protein psbY-1 (psbY-A1); Photosystem II protein psbY-2 (psbY-A2)] - Spinacia oleracea (Spinach)very weakly similar to (83.6…	-2.47306
1.1.1.2	PS.lightreaction.photosystem II.PSII polypeptide subunits	ciclev10026034m|pacid:20800134	moderately similar to ( 498) AT3G50820 | Symbols: PSBO2, PSBO-2, OEC33 | PSBO2 (PHOTOSYSTEM II SUBUNIT O-2); oxygen evolving/ poly(U) binding | chr3:18891008-18892311 REVERSEhighly similar to ( 534) PSBO_TOBAC Oxygen-evolving enhancer protein 1, chloroplast precursor (OEE1) (33 kDa subunit of oxygen evolving system of photosystem II) (OEC 33 kDa subunit) (33 kDa thylakoid membrane protein) - Nico…	-1.13474
1.1.1.2	PS.lightreaction.photosystem II.PSII polypeptide subunits	ciclev10016525m|pacid:20819165	moderately similar to ( 261) AT4G05180 | Symbols: PSBQ, PSBQ-2, PSII-Q | PSBQ-2; calcium ion binding | chr4:2672093-2673170 REVERSEmoderately similar to ( 259) PSBQ_SPIOL Oxygen-evolving enhancer protein 3, chloroplast precursor (OEE3) (16 kDa subunit of oxygen evolving system of photosystem II) (OEC 16 kDa subunit) - Spinacia oleracea (Spinach)weakly similar to ( 182) loc_os07g36080 12007.m07970…	-1.49355
1.1.1.2	PS.lightreaction.photosystem II.PSII polypeptide subunits	ciclev10032564m|pacid:20803769	moderately similar to ( 306) AT3G55330 | Symbols: PPL1 | PPL1 (PsbP-like protein 1); calcium ion binding | chr3:20514031-20515275 REVERSEmoderately similar to ( 272) loc_os10g32348 12010.m22024 protein psbP family protein, expressedPsbP no original description	1.22758
1.1.2.2	PS.lightreaction.photosystem I.PSI polypeptide subunits	ciclev10022248m|pacid:20808953	moderately similar to ( 271) AT4G02770 | Symbols: PSAD-1 | PSAD-1 (photosystem I subunit D-1) | chr4:1229247-1229873 REVERSEmoderately similar to ( 278) PSAD_CUCSA Photosystem I reaction center subunit II, chloroplast precursor (Photosystem I 20 kDa subunit) (PSI-D) (PS I subunit 5) - Cucumis sativus (Cucumber)moderately similar to ( 264) loc_os08g44680 12008.m08440 protein photosystem I reaction…	-10.304
1.1.2.2	PS.lightreaction.photosystem I.PSI polypeptide subunits	ciclev10016637m|pacid:20818897	moderately similar to ( 276) AT4G12800 | Symbols: PSAL | PSAL (photosystem I subunit L) | chr4:7521469-7522493 FORWARDmoderately similar to ( 278) PSAL_SPIOL Photosystem I reaction center subunit XI, chloroplast precursor (PSI-L) (PSI subunit V) - Spinacia oleracea (Spinach)moderately similar to ( 265) loc_os12g23200 12012.m26900 protein photosystem I reaction center subunit XI, chloroplast precu…	-2.28158
1.1.3	PS.lightreaction.cytochrome b6/f	ciclev10032755m|pacid:20805149	weakly similar to ( 166) AT5G36120 | Symbols: CCB3 | CCB3 (COFACTOR ASSEMBLY, COMPLEX C (B6F),) | chr5:14198679-14199203 REVERSEweakly similar to ( 158) loc_os01g73540 12001.m13381 protein YGGT family protein, expressed no original description	-1.55839
1.1.5.3	PS.lightreaction.other electron carrier (ox/red).ferredoxin reductase	ciclev10027108m|pacid:20801556	highly similar to ( 586) AT1G20020 | Symbols: ATLFNR2 | FNR2 (FERREDOXIN-NADP(+)-OXIDOREDUCTASE 2); NADPH dehydrogenase/ oxidoreductase/ poly(U) binding | chr1:6942851-6944868 FORWARDhighly similar to ( 600) FENR1_TOBAC Ferredoxin--NADP reductase, leaf-type isozyme, chloroplast precursor (EC 1.18.1.2) (FNR) - Nicotiana tabacum (Common tobacco)highly similar to ( 559) loc_os06g01850 12006.m04921 p…	-1.43591
1.3.4	PS.calvin cycle.GAP	ciclev10001114m|pacid:20786421	highly similar to ( 690) AT1G42970 | Symbols: GAPB | GAPB (GLYCERALDEHYDE-3-PHOSPHATE DEHYDROGENASE B SUBUNIT); glyceraldehyde-3-phosphate dehydrogenase (NADP+)/ glyceraldehyde-3-phosphate dehydrogenase | chr1:16127552-16129584 FORWARDhighly similar to ( 699) G3PB_PEA Glyceraldehyde-3-phosphate dehydrogenase B, chloroplast precursor (EC 1.2.1.13) (NADP-dependent glyceraldehydephosphate dehydrogen…	-2.38628
1.3.5	PS.calvin cycle.TPI	ciclev10003291m|pacid:20786319	weakly similar to ( 140) AT3G55440 | Symbols: ATCTIMC, TPI | TPI (TRIOSEPHOSPHATE ISOMERASE); triose-phosphate isomerase | chr3:20553794-20556078 FORWARDweakly similar to ( 141) TPIS_LACSA Triosephosphate isomerase, cytosolic (EC 5.3.1.1) (TIM) (Triose-phosphate isomerase) (Fragment) - Lactuca sativa (Garden lettuce)weakly similar to ( 139) loc_os01g62420 12001.m43510 protein triosephosphate isom…	-1.04665
1.3.7	PS.calvin cycle.FBPase	ciclev10011855m|pacid:20798221	highly similar to ( 607) AT3G54050 | Symbols: | fructose-1,6-bisphosphatase, putative / D-fructose-1,6-bisphosphate 1-phosphohydrolase, putative / FBPase, putative | chr3:20016951-20018527 FORWARDhighly similar to ( 630) F16P1_SOYBN Fructose-1,6-bisphosphatase, chloroplast precursor (EC 3.1.3.11) (D-fructose-1,6-bisphosphate 1-phosphohydrolase) (FBPase) - Glycine max (Soybean)highly similar to ( …	-1.67316
1.3.12	PS.calvin cycle.PRK	ciclev10001344m|pacid:20788893	highly similar to ( 672) AT1G32060 | Symbols: PRK | PRK (PHOSPHORIBULOKINASE); ATP binding / phosphoribulokinase/ protein binding | chr1:11532668-11534406 FORWARDhighly similar to ( 685) KPPR_MESCR Phosphoribulokinase, chloroplast precursor (EC 2.7.1.19) (Phosphopentokinase) (PRKase) (PRK) - Mesembryanthemum crystallinum (Common ice plant)highly similar to ( 682) loc_os02g47020 12002.m09738 prote…	1.11868
2.1.1.1	major CHO metabolism.synthesis.sucrose.SPS	ciclev10004221m|pacid:20789513	nearly identical (1659) AT1G04920 | Symbols: ATSPS3F | ATSPS3F (sucrose phosphate synthase 3F); sucrose-phosphate synthase/ transferase, transferring glycosyl groups | chr1:1391674-1395756 REVERSEnearly identical (1469) SPS_MAIZE Sucrose-phosphate synthase (EC 2.4.1.14) (UDP-glucose-fructose-phosphate glucosyltransferase) - Zea mays (Maize)nearly identical (1425) loc_os01g69030 12001.m150823 prot…	7.63014
2.1.2	major CHO metabolism.synthesis.starch	ciclev10000664m|pacid:20786207	highly similar to ( 568) AT1G54940 | Symbols: PGSIP4 | PGSIP4 (PLANT GLYCOGENIN-LIKE STARCH INITIATION PROTEIN 4); transferase, transferring glycosyl groups | chr1:20481690-20484541 FORWARDmoderately similar to ( 437) loc_os05g35200 12005.m27835 protein secondary cell wall-related glycosyltransferase family 8, putative, expressed Glyco_transf_8 no original description	-1.43318
2.1.2	major CHO metabolism.synthesis.starch	ciclev10019980m|pacid:20806569	highly similar to ( 679) AT4G16600 | Symbols: | transferase, transferring glycosyl groups / transferase, transferring hexosyl groups | chr4:9350039-9352707 FORWARDhighly similar to ( 637) loc_os04g46750 12004.m35557 protein transferase, transferring glycosyl groups, putative, expressed no original description	1.3797
2.1.2	major CHO metabolism.synthesis.starch	ciclev10004021m|pacid:20786214	highly similar to ( 572) AT1G54940 | Symbols: PGSIP4 | PGSIP4 (PLANT GLYCOGENIN-LIKE STARCH INITIATION PROTEIN 4); transferase, transferring glycosyl groups | chr1:20481690-20484541 FORWARDmoderately similar to ( 435) loc_os05g35200 12005.m27835 protein secondary cell wall-related glycosyltransferase family 8, putative, expressed Glyco_transf_8 no original description	-1.93027
2.1.2.1	major CHO metabolism.synthesis.starch.AGPase	ciclev10020350m|pacid:20807289	highly similar to ( 734) AT1G74910 | Symbols: | ADP-glucose pyrophosphorylase family protein | chr1:28135770-28138456 REVERSEhighly similar to ( 721) loc_os03g11050 12003.m35086 protein mannose-1-phosphate guanyltransferase, putative, expressed GCD1 NTP_transferase glgC GlgC RfbA GlmU no original description	1.34429
2.1.2.1	major CHO metabolism.synthesis.starch.AGPase	ciclev10023395m|pacid:20809125	highly similar to ( 754) AT1G27680 | Symbols: APL2 | APL2 (ADPGLC-PPASE LARGE SUBUNIT); glucose-1-phosphate adenylyltransferase | chr1:9631630-9634450 FORWARDhighly similar to ( 736) GLGL1_BETVU Glucose-1-phosphate adenylyltransferase large subunit, chloroplast precursor (EC 2.7.7.27) (ADP-glucose synthase) (ADP-glucose pyrophosphorylase) (AGPase S) (Alpha-D-glucose-1-phosphate adenyl transferase…	1.24519
2.1.2.2	major CHO metabolism.synthesis.starch.starch synthase	ciclev10019349m|pacid:20811501	highly similar to ( 866) AT1G32900 | Symbols: | starch synthase, putative | chr1:11920582-11923506 REVERSEhighly similar to ( 925) SSG1_ANTMA Granule-bound starch synthase 1, chloroplast precursor (EC 2.4.1.21) (Granule-bound starch synthase I) (GBSS-I) - Antirrhinum majus (Garden snapdragon)highly similar to ( 787) loc_os07g22930 12007.m29139 protein granule-bound starch synthase 1b, chloroplast…	1.54708
2.2.1.1	major CHO metabolism.degradation.sucrose.fructokinase	ciclev10020949m|pacid:20810335	highly similar to ( 518) AT3G59480 | Symbols: | pfkB-type carbohydrate kinase family protein | chr3:21983103-21984440 FORWARDmoderately similar to ( 493) SCRK_SOLTU Fructokinase (EC 2.7.1.4) - Solanum tuberosum (Potato)moderately similar to ( 442) loc_os01g66940 12001.m12799 protein fructokinase-1, putative, expressed bac_FRK PRK09434 PfkB KdgK RbsK ribokinase PRK11142 ribokinase_group_A ribokina…	1.03123
2.2.1.1	major CHO metabolism.degradation.sucrose.fructokinase	ciclev10021105m|pacid:20808918	highly similar to ( 558) AT3G59480 | Symbols: | pfkB-type carbohydrate kinase family protein | chr3:21983103-21984440 FORWARDhighly similar to ( 528) SCRK_SOLTU Fructokinase (EC 2.7.1.4) - Solanum tuberosum (Potato)moderately similar to ( 470) loc_os01g66940 12001.m12799 protein fructokinase-1, putative, expressed bac_FRK PRK09434 PfkB KdgK RbsK ribokinase PRK11142 ribokinase_group_A adenosine_ki…	1.19298
2.2.1.3.1	major CHO metabolism.degradation.sucrose.invertases.neutral	ciclev10003734m|pacid:20789298	weakly similar to ( 191) AT4G09510 | Symbols: CINV2 | beta-fructofuranosidase, putative / invertase, putative / saccharase, putative / beta-fructosidase, putative | chr4:6021679-6023310 REVERSEweakly similar to ( 189) loc_os02g34560 12002.m33716 protein neutral/alkaline invertase, putative, expressedInvertase_neut no original description	1.69998
2.2.1.3.2	major CHO metabolism.degradation.sucrose.invertases.cell wall	ciclev10025243m|pacid:20802200	highly similar to ( 745) AT3G13790 | Symbols: ATCWINV1, ATBFRUCT1 | ATBFRUCT1; beta-fructofuranosidase/ hydrolase, hydrolyzing O-glycosyl compounds | chr3:4533084-4535831 REVERSEhighly similar to ( 680) INV1_PEA Beta-fructofuranosidase, cell wall isozyme precursor (EC 3.2.1.26) (Sucrose hydrolase) (Acid invertase) - Pisum sativum (Garden pea)highly similar to ( 639) loc_os04g33720 12004.m08467 pr…	4.40958
2.2.1.3.2	major CHO metabolism.degradation.sucrose.invertases.cell wall	ciclev10025259m|pacid:20800555	highly similar to ( 778) AT3G13790 | Symbols: ATCWINV1, ATBFRUCT1 | ATBFRUCT1; beta-fructofuranosidase/ hydrolase, hydrolyzing O-glycosyl compounds | chr3:4533084-4535831 REVERSEhighly similar to ( 720) INV1_PEA Beta-fructofuranosidase, cell wall isozyme precursor (EC 3.2.1.26) (Sucrose hydrolase) (Acid invertase) - Pisum sativum (Garden pea)highly similar to ( 640) loc_os04g33720 12004.m08467 pr…	1.70682
2.2.1.3.2	major CHO metabolism.degradation.sucrose.invertases.cell wall	ciclev10027399m|pacid:20800915	highly similar to ( 570) AT3G13790 | Symbols: ATCWINV1, ATBFRUCT1 | ATBFRUCT1; beta-fructofuranosidase/ hydrolase, hydrolyzing O-glycosyl compounds | chr3:4533084-4535831 REVERSEhighly similar to ( 552) INV1_PEA Beta-fructofuranosidase, cell wall isozyme precursor (EC 3.2.1.26) (Sucrose hydrolase) (Acid invertase) - Pisum sativum (Garden pea)moderately similar to ( 474) loc_os04g33720 12004.m0846…	4.13689
2.2.1.3.3	major CHO metabolism.degradation.sucrose.invertases.vacuolar	ciclev10019134m|pacid:20809174	highly similar to ( 848) AT1G12240 | Symbols: ATBETAFRUCT4, VAC-INV | ATBETAFRUCT4; beta-fructofuranosidase/ hydrolase, hydrolyzing O-glycosyl compounds | chr1:4153699-4157457 FORWARDhighly similar to ( 901) INVA_PHAAU Acid beta-fructofuranosidase precursor (EC 3.2.1.26) (Acid sucrose hydrolase) (Acid invertase) (AI) (Vacuolar invertase) [Contains: Acid beta-fructofuranosidase 30 kDa subunit; Aci…	1.82651
2.2.1.4	major CHO metabolism.degradation.sucrose.hexokinase	ciclev10014962m|pacid:20817937	highly similar to ( 609) AT1G50460 | Symbols: HKL1 | HKL1 (HEXOKINASE-LIKE 1); ATP binding / fructokinase/ glucokinase/ hexokinase | chr1:18694031-18697429 FORWARDhighly similar to ( 567) HXK3_ORYSA Hexokinase-3 (EC 2.7.1.1) (Hexokinase-8) - Oryza sativa (Rice)highly similar to ( 567) loc_os01g71320 12001.m13175 protein hexokinase-1, putative, expressed COG5026 Hexokinase_1 Hexokinase_2 no origin…	1.80454
2.2.1.4	major CHO metabolism.degradation.sucrose.hexokinase	ciclev10008086m|pacid:20794738	highly similar to ( 770) AT2G19860 | Symbols: ATHXK2, HXK2 | HXK2 (HEXOKINASE 2); ATP binding / fructokinase/ glucokinase/ hexokinase | chr2:8571949-8573762 FORWARDhighly similar to ( 767) HXK1_SPIOL Hexokinase-1 (EC 2.7.1.1) (SoHxK1) - Spinacia oleracea (Spinach)highly similar to ( 719) loc_os05g45590 12005.m08684 protein hexokinase-2, putative, expressed COG5026 Hexokinase_2 Hexokinase_1 no ori…	1.25844
2.2.1.5	major CHO metabolism.degradation.sucrose.Susy	ciclev10018889m|pacid:20807142	nearly identical (1454) AT4G02280 | Symbols: SUS3, ATSUS3 | SUS3 (sucrose synthase 3); UDP-glycosyltransferase/ sucrose synthase/ transferase, transferring glycosyl groups | chr4:995166-998719 FORWARDnearly identical (1453) SUS2_PEA Sucrose synthase 2 (EC 2.4.1.13) (Sucrose-UDP glucosyltransferase 2) - Pisum sativum (Garden pea)nearly identical (1412) loc_os03g22120 12003.m34861 protein sucrose s…	-1.80939
2.2.2.1	major CHO metabolism.degradation.starch.starch cleavage	ciclev10002552m|pacid:20787150	moderately similar to ( 271) AT3G23640 | Symbols: HGL1 | HGL1 (heteroglycan glucosidase 1); hydrolase, hydrolyzing O-glycosyl compounds | chr3:8502355-8509358 FORWARDweakly similar to ( 197) loc_os07g23880 12007.m06666 protein alpha-glucosidase 2, putative, expressed no original description	-1.53384
2.2.2.1	major CHO metabolism.degradation.starch.starch cleavage	ciclev10001266m|pacid:20785792	highly similar to ( 615) AT4G25000 | Symbols: ATAMY1, AMY1 | AMY1 (ALPHA-AMYLASE-LIKE); alpha-amylase | chr4:12852109-12853825 REVERSEhighly similar to ( 591) AMY3D_ORYSA Alpha-amylase isozyme 3D precursor (EC 3.2.1.1) (1,4-alpha-D-glucan glucanohydrolase) - Oryza sativa (Rice)highly similar to ( 593) loc_os08g36910 12008.m26515 protein alpha-amylase isozyme 3D precursor, putative, expressed Alph…	1.67091
2.2.2.1.2	major CHO metabolism.degradation.starch.starch cleavage.beta amylase	ciclev10004689m|pacid:20790137	highly similar to ( 580) AT5G18670 | Symbols: BMY3, BAM9 | BMY3; beta-amylase/ catalytic/ cation binding | chr5:6226138-6227999 FORWARDmoderately similar to ( 269) AMYB_MAIZE Beta-amylase (EC 3.2.1.2) (1,4-alpha-D-glucan maltohydrolase) - Zea mays (Maize)moderately similar to ( 419) loc_os07g47120 12007.m08929 protein beta-amylase, putative, expressedGlyco_hydro_14 no original description	-1.75734
2.2.2.1.2	major CHO metabolism.degradation.starch.starch cleavage.beta amylase	ciclev10014929m|pacid:20814995	highly similar to ( 731) AT2G32290 | Symbols: BMY5, BAM6 | BAM6 (BETA-AMYLASE 6); beta-amylase/ catalytic/ cation binding | chr2:13714643-13716906 REVERSEhighly similar to ( 813) AMYB_MEDSA Beta-amylase (EC 3.2.1.2) (1,4-alpha-D-glucan maltohydrolase) - Medicago sativa (Alfalfa)highly similar to ( 685) loc_os07g35940 12007.m07847 protein beta-amylase, putativeGlyco_hydro_14 no original description	-1.6393
3.1.1.2	minor CHO metabolism.raffinose family.galactinol synthases.putative	ciclev10001308m|pacid:20787834	highly similar to ( 539) AT1G56600 | Symbols: AtGolS2 | AtGolS2 (Arabidopsis thaliana galactinol synthase 2); transferase, transferring glycosyl groups / transferase, transferring hexosyl groups | chr1:21207620-21209291 FORWARDhighly similar to ( 509) loc_os03g20120 12003.m07424 protein galactinol synthase 3, putative, expressed Glyco_transf_8 no original description	1.56139
3.1.2.2	minor CHO metabolism.raffinose family.raffinose synthases.putative	ciclev10004399m|pacid:20791106	highly similar to ( 790) AT3G57520 | Symbols: AtSIP2 | AtSIP2 (Arabidopsis thaliana seed imbibition 2); hydrolase, hydrolyzing O-glycosyl compounds | chr3:21289299-21292694 REVERSEmoderately similar to ( 290) STSYN_PEA Stachyose synthase precursor (EC 2.4.1.67) (Galactinol--raffinose galactosyltransferase) - Pisum sativum (Garden pea)highly similar to ( 816) loc_os04g40520 12004.m09033 protein st…	-2.04163
3.1.3	minor CHO metabolism.raffinose family.stachyose synthases	ciclev10018822m|pacid:20807252	nearly identical (1109) AT4G01970 | Symbols: AtSTS | AtSTS (Arabidopsis thaliana stachyose synthase); galactinol-raffinose galactosyltransferase/ hydrolase, hydrolyzing O-glycosyl compounds | chr4:854073-856953 REVERSEnearly identical (1224) STSYN_PEA Stachyose synthase precursor (EC 2.4.1.67) (Galactinol--raffinose galactosyltransferase) - Pisum sativum (Garden pea)highly similar to ( 531) loc_o…	1.88169
3.2.1	minor CHO metabolism.trehalose.TPS	ciclev10007428m|pacid:20793676	nearly identical (1207) AT2G18700 | Symbols: ATTPS11, TPS11, ATTPSB | ATTPS11; transferase, transferring glycosyl groups | chr2:8109043-8111799 FORWARDnearly identical (1089) loc_os02g54820 12002.m33906 protein trehalose-6-phosphate synthase, putative, expressed Glyco_transf_20 OtsA Trehalose_PPase PRK10117 OtsB no original description	1.65368
3.2.2	minor CHO metabolism.trehalose.TPP	ciclev10020410m|pacid:20810915	highly similar to ( 511) AT4G22590 | Symbols: | trehalose-6-phosphate phosphatase, putative | chr4:11893707-11895371 REVERSEmoderately similar to ( 424) loc_os10g40550 12010.m22032 protein trehalose-phosphate phosphatase, putative, expressed Trehalose_PPase OtsB no original description	1.32575
3.2.2	minor CHO metabolism.trehalose.TPP	ciclev10001513m|pacid:20788527	moderately similar to ( 480) AT1G35910 | Symbols: | trehalose-6-phosphate phosphatase, putative | chr1:13363200-13364965 REVERSEmoderately similar to ( 461) loc_os08g31630 12008.m26845 protein expressed protein Trehalose_PPase OtsB PRK10187 no original description	1.9201
3.2.2	minor CHO metabolism.trehalose.TPP	ciclev10005151m|pacid:20789931	highly similar to ( 542) AT5G51460 | Symbols: ATTPPA | ATTPPA; trehalose-phosphatase | chr5:20902266-20904292 FORWARDmoderately similar to ( 456) loc_os10g40550 12010.m22032 protein trehalose-phosphate phosphatase, putative, expressed Trehalose_PPase OtsB no original description	2.74983
3.2.3	minor CHO metabolism.trehalose.potential TPS/TPP	ciclev10007428m|pacid:20793676	nearly identical (1207) AT2G18700 | Symbols: ATTPS11, TPS11, ATTPSB | ATTPS11; transferase, transferring glycosyl groups | chr2:8109043-8111799 FORWARDnearly identical (1089) loc_os02g54820 12002.m33906 protein trehalose-6-phosphate synthase, putative, expressed Glyco_transf_20 OtsA Trehalose_PPase PRK10117 OtsB no original description	1.65368
3.4.4	minor CHO metabolism.myo-inositol.myo inositol oxygenases	ciclev10026154m|pacid:20800710	moderately similar to ( 493) AT1G14520 | Symbols: MIOX1 | MIOX1 (MYO-INISITOL OXYGENASE); inositol oxygenase/ oxidoreductase | chr1:4968376-4969954 REVERSEmoderately similar to ( 476) MIOX_ORYSA Probable inositol oxygenase (EC 1.13.99.1) (Myo-inositol oxygenase) - Oryza sativa (Rice)moderately similar to ( 476) loc_os06g36560 12006.m32098 protein inositol oxygenase, putative, expressed DUF706 no …	1.47997
3.4.5	minor CHO metabolism.myo-inositol.inositol phosphatase	ciclev10017102m|pacid:20817830	moderately similar to ( 202) AT3G02870 | Symbols: VTC4 | VTC4; 3'(2'),5'-bisphosphate nucleotidase/ L-galactose-1-phosphate phosphatase/ inositol or phosphatidylinositol phosphatase/ inositol-1(or 4)-monophosphatase | chr3:627742-629682 REVERSEweakly similar to ( 199) IMPP_MESCR Inositol monophosphatase (EC 3.1.3.25) (IMPase) (IMP) (Inositol-1(or 4)-monophosphatase) - Mesembryanthemum crystallinu…	1.19737
3.5	minor CHO metabolism.others	ciclev10007808m|pacid:20793833	highly similar to ( 799) AT5G53850 | Symbols: | haloacid dehalogenase-like hydrolase family protein | chr5:21861617-21864817 REVERSEhighly similar to ( 759) loc_os11g29370 12011.m06847 protein hydrolase, putative, expressed COG4229 Aldolase_II AraD mtnB Aldolase_II PRK09220 no original description	-1.00907
3.5	minor CHO metabolism.others	ciclev10007013m|pacid:20791180	moderately similar to ( 263) AT5G52190 | Symbols: | sugar isomerase (SIS) domain-containing protein | chr5:21201817-21202443 REVERSEweakly similar to ( 185) loc_os04g48020 12004.m09742 protein 6-phospho 3-hexuloisomerase, putative, expressedGutQ no original description	-1.21268
3.5	minor CHO metabolism.others	ciclev10021130m|pacid:20807963	moderately similar to ( 364) AT1G59960 | Symbols: | aldo/keto reductase, putative | chr1:22071410-22073067 REVERSEmoderately similar to ( 359) 6DCS_SOYBN NAD(P)H-dependent 6'-deoxychalcone synthase (EC 2.3.1.170) - Glycine max (Soybean)moderately similar to ( 363) loc_os03g13390 12003.m06784 protein NAD(P)H-dependent oxidoreductase, putative, expressed Aldo_ket_red ARA1 dkgA dkgB Tas COG4989 no o…	-1.68679
3.5	minor CHO metabolism.others	ciclev10008907m|pacid:20794668	moderately similar to ( 349) AT1G59960 | Symbols: | aldo/keto reductase, putative | chr1:22071410-22073067 REVERSEmoderately similar to ( 343) 6DCS_SOYBN NAD(P)H-dependent 6'-deoxychalcone synthase (EC 2.3.1.170) - Glycine max (Soybean)moderately similar to ( 359) loc_os03g13390 12003.m06784 protein NAD(P)H-dependent oxidoreductase, putative, expressed Aldo_ket_red ARA1 dkgA dkgB Tas COG4989 no o…	-1.21808
3.5	minor CHO metabolism.others	ciclev10028566m|pacid:20813075	moderately similar to ( 351) AT2G27680 | Symbols: | aldo/keto reductase family protein | chr2:11803981-11805965 REVERSEmoderately similar to ( 423) loc_os09g39390 12009.m06877 protein aldo-keto reductase/ oxidoreductase, putative, expressed Aldo_ket_red Tas no original description	-1.39422
3.5	minor CHO metabolism.others	ciclev10029127m|pacid:20813077	weakly similar to ( 126) AT2G27680 | Symbols: | aldo/keto reductase family protein | chr2:11803981-11805965 REVERSEweakly similar to ( 147) loc_os09g39390 12009.m06877 protein aldo-keto reductase/ oxidoreductase, putative, expressed no original description	-2.4106
3.5	minor CHO metabolism.others	ciclev10005463m|pacid:20789734	moderately similar to ( 470) AT5G62420 | Symbols: | aldo/keto reductase family protein | chr5:25064835-25066111 FORWARDmoderately similar to ( 267) NADO1_ORYSA Probable NAD(P)H-dependent oxidoreductase 1 (EC 1.1.1.-) - Oryza sativa (Rice)moderately similar to ( 273) loc_os10g02490 12010.m065212 protein NAD(P)H-dependent oxidoreductase, putative, expressed Aldo_ket_red ARA1 dkgA dkgB Tas COG4989 n…	-2.58478
3.6	minor CHO metabolism.callose	ciclev10030495m|pacid:20803223	nearly identical (2317) AT1G06490 | Symbols: ATGSL07, gsl07, atgsl7 | ATGSL07 (glucan synthase-like 7); 1,3-beta-glucan synthase/ transferase, transferring glycosyl groups | chr1:1978762-1989046 FORWARDnearly identical (1709) loc_os03g03610 12003.m34995 protein CALS1, putative, expressed Glucan_synthase no original description	-1.128
4.1.7	glycolysis.cytosolic branch.triosephosphate isomerase (TPI)	ciclev10003291m|pacid:20786319	weakly similar to ( 140) AT3G55440 | Symbols: ATCTIMC, TPI | TPI (TRIOSEPHOSPHATE ISOMERASE); triose-phosphate isomerase | chr3:20553794-20556078 FORWARDweakly similar to ( 141) TPIS_LACSA Triosephosphate isomerase, cytosolic (EC 5.3.1.1) (TIM) (Triose-phosphate isomerase) (Fragment) - Lactuca sativa (Garden lettuce)weakly similar to ( 139) loc_os01g62420 12001.m43510 protein triosephosphate isom…	-1.04665
4.1.13	glycolysis.cytosolic branch.enolase	ciclev10004965m|pacid:20792165	highly similar to ( 752) AT2G36530 | Symbols: LOS2 | LOS2; copper ion binding / phosphopyruvate hydratase | chr2:15321081-15323786 REVERSEhighly similar to ( 782) ENO_ORYSA Enolase (EC 4.2.1.11) (2-phosphoglycerate dehydratase) (2-phospho-D-glycerate hydro-lyase) (OSE1) - Oryza sativa (Rice)highly similar to ( 786) loc_os10g08550 12010.m065231 protein enolase, putative, expressed enolase eno Eno …	1.05423
4.2.4	glycolysis.plastid branch.phosphofructokinase (PFK)	ciclev10025255m|pacid:20799831	highly similar to ( 798) AT4G26270 | Symbols: PFK3 | PFK3 (PHOSPHOFRUCTOKINASE 3); 6-phosphofructokinase | chr4:13301094-13304030 REVERSEhighly similar to ( 786) loc_os01g09570 12001.m07582 protein 6-phosphofructokinase 2, putative, expressed PRK06830 PfkA PRK03202 PFK Bacterial_PFK PFK PRK06555 Eukaryotic_PFK PRK07085 Pyrophosphate_PFK no original description	1.73835
4.2.4	glycolysis.plastid branch.phosphofructokinase (PFK)	ciclev10007886m|pacid:20795810	highly similar to ( 824) AT4G26270 | Symbols: PFK3 | PFK3 (PHOSPHOFRUCTOKINASE 3); 6-phosphofructokinase | chr4:13301094-13304030 REVERSEhighly similar to ( 778) loc_os01g09570 12001.m07582 protein 6-phosphofructokinase 2, putative, expressed PRK06830 PfkA PRK03202 PFK Bacterial_PFK PFK PRK06555 PRK07085 Eukaryotic_PFK Pyrophosphate_PFK no original description	1.10952
4.2.14	glycolysis.plastid branch.pyruvate kinase (PK)	ciclev10019453m|pacid:20808113	highly similar to ( 812) AT3G22960 | Symbols: PKP1, PKP-ALPHA | PKP-ALPHA; pyruvate kinase | chr3:8139369-8141771 FORWARDhighly similar to ( 835) KPYA_RICCO Pyruvate kinase isozyme A, chloroplast precursor (EC 2.7.1.40) - Ricinus communis (Castor bean)highly similar to ( 803) loc_os07g08340 12007.m28952 protein pyruvate kinase isozyme A, chloroplast precursor, putative, expressed PykF PRK05826 Py…	1.31627
5.2	fermentation.PDC	ciclev10011317m|pacid:20797545	nearly identical (1090) AT4G33070 | Symbols: | pyruvate decarboxylase, putative | chr4:15952519-15954676 REVERSEnearly identical (1016) PDC2_TOBAC Pyruvate decarboxylase isozyme 2 (EC 4.1.1.1) (PDC) - Nicotiana tabacum (Common tobacco)nearly identical (1013) loc_os03g18220 12003.m101116 protein pyruvate decarboxylase isozyme 2, putative, expressed COG3961 TPP_PDC_IPDC IlvB TPP_enzyme_N PRK08611 P…	2.18689
5.2	fermentation.PDC	ciclev10014703m|pacid:20817074	highly similar to ( 993) AT5G54960 | Symbols: PDC2 | PDC2 (pyruvate decarboxylase-2); carboxy-lyase/ catalytic/ magnesium ion binding / pyruvate decarboxylase/ thiamin pyrophosphate binding | chr5:22310858-22312681 REVERSEnearly identical (1073) PDC1_PEA Pyruvate decarboxylase isozyme 1 (EC 4.1.1.1) (PDC) - Pisum sativum (Garden pea)highly similar to ( 998) loc_os03g18220 12003.m101116 protein py…	1.75154
5.1	fermentation.aldehyde dehydrogenase	ciclev10019638m|pacid:20810665	highly similar to ( 858) AT3G48000 | Symbols: ALDH2B4, ALDH2, ALDH2A | ALDH2B4 (ALDEHYDE DEHYDROGENASE 2B4); 3-chloroallyl aldehyde dehydrogenase/ ATP binding / aldehyde dehydrogenase (NAD) | chr3:17717082-17719843 REVERSEmoderately similar to ( 358) BADH_SPIOL Betaine-aldehyde dehydrogenase, chloroplast precursor (EC 1.2.1.8) (BADH) - Spinacia oleracea (Spinach)highly similar to ( 836) loc_os06g…	-1.69
6.4	gluconeogenesis / glyoxylate cycle.PEPCK	ciclev10025087m|pacid:20800761	nearly identical (1073) AT4G37870 | Symbols: PCK1, PEPCK | PCK1 (PHOSPHOENOLPYRUVATE CARBOXYKINASE 1); ATP binding / phosphoenolpyruvate carboxykinase (ATP)/ phosphoenolpyruvate carboxykinase/ purine nucleotide binding | chr4:17802974-17806332 REVERSEnearly identical (1024) PEPCK_MAIZE Phosphoenolpyruvate carboxykinase [ATP] (EC 4.1.1.49) (PEP carboxykinase) (Phosphoenolpyruvate carboxylase) (PEP…	3.08765
7.1.1	OPP.oxidative PP.G6PD	ciclev10013376m|pacid:20798757	weakly similar to ( 192) AT1G09420 | Symbols: G6PD4 | G6PD4 (GLUCOSE-6-PHOSPHATE DEHYDROGENASE 4); glucose-6-phosphate dehydrogenase | chr1:3038640-3041715 REVERSEweakly similar to ( 123) G6PDC_TOBAC Glucose-6-phosphate 1-dehydrogenase, chloroplast precursor (EC 1.1.1.49) (G6PD) - Nicotiana tabacum (Common tobacco)weakly similar to ( 175) loc_os03g20300 12003.m101117 protein glucose-6-phosphate 1…	-1.34899
7.1.3	OPP.oxidative PP.6-phosphogluconate dehydrogenase	ciclev10001773m|pacid:20787049	moderately similar to ( 318) AT1G71180 | Symbols: | 6-phosphogluconate dehydrogenase NAD-binding domain-containing protein | chr1:26832335-26833291 FORWARDmoderately similar to ( 270) loc_os05g49070 12005.m08977 protein expressed protein MmsB garR NAD_binding_2 no original description	-1.39373
7.2.2	OPP.non-reductive PP.transaldolase	ciclev10004979m|pacid:20792303	highly similar to ( 650) AT5G13420 | Symbols: | transaldolase, putative | chr5:4302080-4304212 REVERSEhighly similar to ( 614) loc_os01g70170 12001.m13065 protein transaldolase 2, putative, expressed PRK03343 Transaldolase_like PRK09533 Transaldolase PRK03903 Transaldolase MipB no original description	-1.19314
8.1.6	TCA / org transformation.TCA.succinyl-CoA ligase	ciclev10032075m|pacid:20805657	moderately similar to ( 464) AT5G23250 | Symbols: | succinyl-CoA ligase (GDP-forming) alpha-chain, mitochondrial, putative / succinyl-CoA synthetase, alpha chain, putative / SCS-alpha, putative | chr5:7830460-7832265 FORWARDmoderately similar to ( 456) SUCA_ORYSA Probable succinyl-CoA ligase [GDP-forming] subunit alpha, mitochondrial precursor (EC 6.2.1.4) (Succinyl-CoA synthetase subunit alpha) …	1.38016
8.1.6	TCA / org transformation.TCA.succinyl-CoA ligase	ciclev10020931m|pacid:20812067	moderately similar to ( 474) AT5G08300 | Symbols: | succinyl-CoA ligase (GDP-forming) alpha-chain, mitochondrial, putative / succinyl-CoA synthetase, alpha chain, putative / SCS-alpha, putative | chr5:2667579-2669672 FORWARDmoderately similar to ( 474) SUCA_ORYSA Probable succinyl-CoA ligase [GDP-forming] subunit alpha, mitochondrial precursor (EC 6.2.1.4) (Succinyl-CoA synthetase subunit alpha) …	1.58223
8.1.9	TCA / org transformation.TCA.malate DH	ciclev10016114m|pacid:20818029	moderately similar to ( 463) AT3G15020 | Symbols: | malate dehydrogenase (NAD), mitochondrial, putative | chr3:5056139-5057865 FORWARDmoderately similar to ( 467) MDHM_FRAAN Malate dehydrogenase, mitochondrial precursor (EC 1.1.1.37) - Fragaria ananassa (Strawberry)moderately similar to ( 478) loc_os01g46070 12001.m10806 protein malate dehydrogenase, mitochondrial precursor, putative, expressed M…	1.01566
8.1.9	TCA / org transformation.TCA.malate DH	ciclev10008562m|pacid:20794799	highly similar to ( 518) AT3G15020 | Symbols: | malate dehydrogenase (NAD), mitochondrial, putative | chr3:5056139-5057865 FORWARDhighly similar to ( 514) MDHM_FRAAN Malate dehydrogenase, mitochondrial precursor (EC 1.1.1.37) - Fragaria ananassa (Strawberry)highly similar to ( 508) loc_os01g46070 12001.m10806 protein malate dehydrogenase, mitochondrial precursor, putative, expressed MDH_glycosoma…	1.01892
8.3	TCA / org transformation.carbonic anhydrases	ciclev10029790m|pacid:20814687	moderately similar to ( 342) AT1G08080 | Symbols: ATACA7, ACA7 | ACA7 (ALPHA CARBONIC ANHYDRASE 7); carbonate dehydratase/ zinc ion binding | chr1:2517022-2518546 REVERSEmoderately similar to ( 278) loc_os08g36630 12008.m07651 protein carbonic anhydrase precursor, putative, expressed alpha_CA_prokaryotic_like alpha_CA Cah Carb_anhydrase alpha_CA_IV_XV_like alpha_CA_I_II_III_XIII alpha_CA_VI_IX_XI…	1.18442
9.2.1.2	mitochondrial electron transport / ATP synthesis.NADH-DH.type II.external	ciclev10014723m|pacid:20815079	highly similar to ( 902) AT4G05020 | Symbols: NDB2 | NDB2 (NAD(P)H dehydrogenase B2); FAD binding / disulfide oxidoreductase/ oxidoreductase | chr4:2572752-2576222 FORWARDhighly similar to ( 807) loc_os06g47000 12006.m71453 protein expressed protein Ndh Pyr_redox_2 HcaD PRK09564 NirB PRK06416 Lpd no original description	1.65761
9.2.1.4	mitochondrial electron transport / ATP synthesis.NADH-DH.type II.internal matrix	ciclev10017438m|pacid:20819103	highly similar to ( 696) AT1G07180 | Symbols: ATNDI1, NDA1 | NDA1 (ALTERNATIVE NAD(P)H DEHYDROGENASE 1); NADH dehydrogenase | chr1:2204414-2206773 FORWARDhighly similar to ( 706) loc_os07g37730 12007.m08023 protein rotenone-insensitive NADH-ubiquinone oxidoreductase, mitochondrial precursor, putative, expressed Ndh Pyr_redox_2 PRK09564 no original description	2.63774
9.6	mitochondrial electron transport / ATP synthesis.cytochrome c	ciclev10003580m|pacid:20786785	weakly similar to ( 137) ATMG00960 | Symbols: CCB203 | Encodes a protein of the mitochondrial membrane which has been shown to be present in a number of unidentified complexes including a 500-KDa complex postulated to have heme lyase activity, in which another protein (AtCCMH, AT1G15220) is also involved. cytochrome c biogenesis orf203. | chrM:256865-257476 REVERSEweakly similar to ( 140) CCBS_DA…	1.64125
9.7	mitochondrial electron transport / ATP synthesis.cytochrome c oxidase	ciclev10026828m|pacid:20799591	weakly similar to ( 120) AT4G37830 | Symbols: | cytochrome c oxidase-related | chr4:17787672-17788762 REVERSEvery weakly similar to ( 100) loc_os03g56190 12003.m10530 protein expressed protein no original description	1.3098
10.1.2	cell wall.precursor synthesis.UGE	ciclev10020907m|pacid:20807118	highly similar to ( 586) AT1G12780 | Symbols: UGE1 | UGE1 (UDP-D-glucose/UDP-D-galactose 4-epimerase 1); UDP-glucose 4-epimerase/ protein dimerization | chr1:4356124-4358120 REVERSEhighly similar to ( 582) GALE1_PEA UDP-glucose 4-epimerase (EC 5.1.3.2) (Galactowaldenase) (UDP-galactose 4-epimerase) - Pisum sativum (Garden pea)highly similar to ( 513) loc_os09g35800 12009.m06531 protein UDP-glucos…	1.1596
10.1.3	cell wall.precursor synthesis.AXS	ciclev10028621m|pacid:20814396	highly similar to ( 763) AT1G08200 | Symbols: AXS2 | AXS2 (UDP-D-APIOSE/UDP-D-XYLOSE SYNTHASE 2); UDP-glucuronate decarboxylase | chr1:2574259-2576609 REVERSEhighly similar to ( 693) loc_os01g73790 12001.m13406 protein bifunctional polymyxin resistance arnA protein, putative, expressed PRK11908 PRK08125 WcaG Epimerase no original description	1.35857
10.1.6	cell wall.precursor synthesis.GAE	ciclev10020257m|pacid:20809615	highly similar to ( 561) AT4G00110 | Symbols: GAE3 | GAE3 (UDP-D-GLUCURONATE 4-EPIMERASE 3); UDP-glucuronate 4-epimerase/ catalytic | chr4:38702-39994 REVERSEweakly similar to ( 103) GALE1_PEA UDP-glucose 4-epimerase (EC 5.1.3.2) (Galactowaldenase) (UDP-galactose 4-epimerase) - Pisum sativum (Garden pea)highly similar to ( 512) loc_os02g54890 12002.m10517 protein expressed protein WcaG GalE Epime…	-1.04583
10.1.6	cell wall.precursor synthesis.GAE	ciclev10004881m|pacid:20791117	highly similar to ( 705) AT3G23820 | Symbols: GAE6 | GAE6 (UDP-D-GLUCURONATE 4-EPIMERASE 6); UDP-glucuronate 4-epimerase/ catalytic | chr3:8603645-8605027 FORWARDvery weakly similar to (95.9) GALE1_PEA UDP-glucose 4-epimerase (EC 5.1.3.2) (Galactowaldenase) (UDP-galactose 4-epimerase) - Pisum sativum (Garden pea)highly similar to ( 544) loc_os02g54890 12002.m10517 protein expressed protein WcaG G…	1.02462
10.1.20	cell wall.precursor synthesis.phosphomannose isomerase	ciclev10011731m|pacid:20798290	highly similar to ( 562) AT3G02570 | Symbols: MEE31, PMI1 | MEE31 (MATERNAL EFFECT EMBRYO ARREST 31); mannose-6-phosphate isomerase | chr3:543463-545478 REVERSEhighly similar to ( 504) loc_os01g03710 12001.m42847 protein mannose-6-phosphate isomerase, putative, expressed PMI_typeI ManA no original description	1.22857
10.2	cell wall.cellulose synthesis	ciclev10007641m|pacid:20795507	nearly identical (1118) AT4G31590 | Symbols: ATCSLC05, CSLC05, ATCSLC5 | ATCSLC5 (CELLULOSE-SYNTHASE LIKE C5); cellulose synthase/ transferase, transferring glycosyl groups | chr4:15309889-15312336 REVERSEhighly similar to ( 961) loc_os08g15420 12008.m05665 protein CSLC3 - cellulose synthase-like family C, expressedCOG1215 bcsA PRK11204 no original description	1.271
10.2	cell wall.cellulose synthesis	ciclev10014531m|pacid:20816884	highly similar to ( 955) AT3G28180 | Symbols: ATCSLC04, CSLC04, ATCSLC4, CSLC4 | ATCSLC04 (CELLULOSE-SYNTHASE LIKE C4); cellulose synthase/ transferase, transferring glycosyl groups | chr3:10506110-10509067 FORWARDhighly similar to ( 783) loc_os08g15420 12008.m05665 protein CSLC3 - cellulose synthase-like family C, expressedCOG1215 bcsA no original description	1.14664
10.2	cell wall.cellulose synthesis	ciclev10000437m|pacid:20787932	nearly identical (1023) AT4G07960 | Symbols: ATCSLC12, CSLC12 | ATCSLC12 (CELLULOSE-SYNTHASE LIKE C12); cellulose synthase/ transferase, transferring glycosyl groups | chr4:4802628-4805114 REVERSEhighly similar to ( 858) loc_os05g43530 12005.m08480 protein CSLC7 - cellulose synthase-like family C, expressedCOG1215 bcsA PRK11204 no original description	1.01204
10.2	cell wall.cellulose synthesis	ciclev10031284m|pacid:20803525	highly similar to ( 879) AT5G03760 | Symbols: ATCSLA09, CSLA09, ATCSLA9, CSLA9, RAT4 | ATCSLA09; mannan synthase/ transferase, transferring glycosyl groups | chr5:985910-990087 REVERSEhighly similar to ( 819) loc_os06g42020 12006.m08734 protein CSLA9 - cellulose synthase-like family A, expressedCOG1215 bcsA PRK11204 no original description	2.10105
10.2.1	cell wall.cellulose synthesis.cellulose synthase	ciclev10007585m|pacid:20794438	highly similar to ( 861) AT1G55850 | Symbols: ATCSLE1, CSLE1 | ATCSLE1; cellulose synthase/ transferase, transferring glycosyl groups | chr1:20876752-20879414 FORWARDhighly similar to ( 823) loc_os09g30130 12009.m060004 protein CSLE6 - cellulose synthase-like family E, expressedCellulose_synt no original description	-1.3256
10.2.1	cell wall.cellulose synthesis.cellulose synthase	ciclev10010165m|pacid:20795934	nearly identical (1625) AT5G17420 | Symbols: IRX3, CESA7, ATCESA7, MUR10 | IRX3 (IRREGULAR XYLEM 3); cellulose synthase | chr5:5736859-5741407 REVERSEnearly identical (1565) loc_os09g25490 12009.m05701 protein CESA9 - cellulose synthase, expressedCellulose_synt no original description	-9.91094
10.2.1	cell wall.cellulose synthesis.cellulose synthase	ciclev10027605m|pacid:20800679	moderately similar to ( 298) AT2G32540 | Symbols: ATCSLB04, CSLB04, ATCSLB4 | ATCSLB04; cellulose synthase/ transferase/ transferase, transferring glycosyl groups | chr2:13814686-13818289 FORWARDmoderately similar to ( 273) loc_os10g20090 12010.m21855 protein CSLH1 - cellulose synthase-like family H, expressedCellulose_synt no original description	-1.50354
10.2.1	cell wall.cellulose synthesis.cellulose synthase	ciclev10000103m|pacid:20788859	nearly identical (1681) AT2G21770 | Symbols: CESA9, CESA09 | CESA9 (CELLULOSE SYNTHASE A9); cellulose synthase/ transferase, transferring glycosyl groups | chr2:9284837-9289495 FORWARDnearly identical (1522) loc_os03g62090 12003.m11087 protein CESA5 - cellulose synthase, expressedCellulose_synt no original description	-1.58227
10.2.1	cell wall.cellulose synthesis.cellulose synthase	ciclev10023400m|pacid:20808961	nearly identical (2112) AT3G03050 | Symbols: CSLD3, KJK, ATCSLD3 | CSLD3 (CELLULOSE SYNTHASE-LIKE D3); cellulose synthase/ transferase, transferring glycosyl groups | chr3:687873-691629 FORWARDnearly identical (1998) loc_os06g02180 12006.m04952 protein CSLD2 - cellulose synthase-like family D, expressedCellulose_synt no original description	1.3224
10.2.1	cell wall.cellulose synthesis.cellulose synthase	ciclev10000098m|pacid:20786141	nearly identical (1648) AT3G03050 | Symbols: CSLD3, KJK, ATCSLD3 | CSLD3 (CELLULOSE SYNTHASE-LIKE D3); cellulose synthase/ transferase, transferring glycosyl groups | chr3:687873-691629 FORWARDnearly identical (1609) loc_os06g02180 12006.m04952 protein CSLD2 - cellulose synthase-like family D, expressedCellulose_synt no original description	1.40065
10.2.1	cell wall.cellulose synthesis.cellulose synthase	ciclev10018639m|pacid:20812008	nearly identical (1279) AT4G18780 | Symbols: CESA8, IRX1, ATCESA8, LEW2 | IRX1 (IRREGULAR XYLEM 1); cellulose synthase/ transferase, transferring glycosyl groups | chr4:10312846-10316719 REVERSEnearly identical (1313) loc_os07g14850 12007.m05929 protein CESA6 - cellulose synthase, expressedCellulose_synt no original description	-1.25431
10.2.1	cell wall.cellulose synthesis.cellulose synthase	ciclev10004454m|pacid:20792009	moderately similar to ( 480) AT4G24000 | Symbols: ATCSLG2, CSLG2 | ATCSLG2; cellulose synthase/ transferase/ transferase, transferring glycosyl groups | chr4:12462142-12465471 FORWARDmoderately similar to ( 441) loc_os09g30130 12009.m060004 protein CSLE6 - cellulose synthase-like family E, expressedCellulose_synt no original description	1.08765
10.2.1	cell wall.cellulose synthesis.cellulose synthase	ciclev10024766m|pacid:20799655	nearly identical (1821) AT5G64740 | Symbols: CESA6, IXR2, E112, PRC1 | CESA6 (CELLULOSE SYNTHASE 6); cellulose synthase/ transferase, transferring glycosyl groups | chr5:25881555-25886333 FORWARDnearly identical (1563) loc_os03g62090 12003.m11087 protein CESA5 - cellulose synthase, expressedCellulose_synt no original description	1.51725
10.2.1	cell wall.cellulose synthesis.cellulose synthase	ciclev10023570m|pacid:20807251	highly similar to ( 879) AT4G23990 | Symbols: ATCSLG3, CSLG3 | ATCSLG3; cellulose synthase/ transferase/ transferase, transferring glycosyl groups | chr4:12456491-12460498 FORWARDmoderately similar to ( 488) loc_os09g30130 12009.m060004 protein CSLE6 - cellulose synthase-like family E, expressedCellulose_synt no original description	-1.90578
10.2.1	cell wall.cellulose synthesis.cellulose synthase	ciclev10027628m|pacid:20800682	moderately similar to ( 237) AT2G32540 | Symbols: ATCSLB04, CSLB04, ATCSLB4 | ATCSLB04; cellulose synthase/ transferase/ transferase, transferring glycosyl groups | chr2:13814686-13818289 FORWARDmoderately similar to ( 218) loc_os10g20090 12010.m21855 protein CSLH1 - cellulose synthase-like family H, expressedCellulose_synt no original description	-1.34091
10.2.1	cell wall.cellulose synthesis.cellulose synthase	ciclev10007571m|pacid:20793737	highly similar to ( 847) AT1G55850 | Symbols: ATCSLE1, CSLE1 | ATCSLE1; cellulose synthase/ transferase, transferring glycosyl groups | chr1:20876752-20879414 FORWARDhighly similar to ( 802) loc_os09g30130 12009.m060004 protein CSLE6 - cellulose synthase-like family E, expressedCellulose_synt no original description	-1.00404
10.2.1	cell wall.cellulose synthesis.cellulose synthase	ciclev10014586m|pacid:20818144	highly similar to ( 643) AT2G32540 | Symbols: ATCSLB04, CSLB04, ATCSLB4 | ATCSLB04; cellulose synthase/ transferase/ transferase, transferring glycosyl groups | chr2:13814686-13818289 FORWARDhighly similar to ( 597) loc_os10g20090 12010.m21855 protein CSLH1 - cellulose synthase-like family H, expressedCellulose_synt no original description	-1.98675
10.2.2	cell wall.cellulose synthesis.COBRA	ciclev10023912m|pacid:20809633	highly similar to ( 627) AT5G15630 | Symbols: COBL4, IRX6 | IRX6 | chr5:5084842-5086545 FORWARDhighly similar to ( 595) COBL5_ORYSA COBRA-like 5 protein precursor (Protein BRITTLE CULM1) - Oryza sativa (Rice)highly similar to ( 595) loc_os03g30250 12003.m08287 protein phytochelatin synthetase-like conserved region family protein, expressedPhytochel_synth no original description	-1.39937
10.2.2	cell wall.cellulose synthesis.COBRA	ciclev10004519m|pacid:20789792	highly similar to ( 844) AT4G16120 | Symbols: ATSEB1, COBL7, SEB1 | COBL7 (COBRA-LIKE 7) | chr4:9116591-9119138 REVERSEweakly similar to ( 129) COBL6_ORYSA COBRA-like 6 protein precursor (BRITTLE CULM1-like 7 protein) - Oryza sativa (Rice)highly similar to ( 645) loc_os06g47110 12006.m09237 protein COBRA-like protein 7 precursor, putative, expressedPhytochel_synth no original description	1.01016
10.3.2	cell wall.hemicellulose synthesis.glucuronoxylan	ciclev10000658m|pacid:20788636	highly similar to ( 814) AT4G33330 | Symbols: PGSIP3 | transferase, transferring glycosyl groups | chr4:16059754-16063061 REVERSEhighly similar to ( 617) loc_os03g08600 12003.m34803 protein transferase, transferring glycosyl groups, putative, expressed Glyco_transf_8 no original description	-2.04492
10.5	cell wall.cell wall proteins	ciclev10031926m|pacid:20802981	moderately similar to ( 417) AT3G58800 | Symbols: | unknown protein | chr3:21748562-21749596 FORWARDmoderately similar to ( 288) loc_os02g13650 12002.m100152 protein expressed protein no original description	-1.20608
10.5.1.1	cell wall.cell wall proteins.AGPs.AGP	ciclev10030205m|pacid:20814461	weakly similar to ( 164) AT5G60490 | Symbols: FLA12 | FLA12 | chr5:24325916-24326665 REVERSEweakly similar to ( 148) loc_os01g06580 12001.m07288 protein fasciclin-like arabinogalactan protein 7 precursor, putative, expressed no original description	-4.52296
10.5.1.1	cell wall.cell wall proteins.AGPs.AGP	ciclev10008218m|pacid:20794104	moderately similar to ( 422) AT5G55730 | Symbols: FLA1 | FLA1 (FASCICLIN-LIKE ARAB INOGALACTAN 1) | chr5:22558375-22560392 REVERSEmoderately similar to ( 260) loc_os09g07350 12009.m04004 protein fasciclin-like arabinogalactan protein 8 precursor, putative, expressed no original description	1.59251
10.5.1.1	cell wall.cell wall proteins.AGPs.AGP	ciclev10029172m|pacid:20814487	weakly similar to ( 164) AT5G60490 | Symbols: FLA12 | FLA12 | chr5:24325916-24326665 REVERSEweakly similar to ( 148) loc_os01g06580 12001.m07288 protein fasciclin-like arabinogalactan protein 7 precursor, putative, expressed no original description	-5.71415
10.5.1.1	cell wall.cell wall proteins.AGPs.AGP	ciclev10016407m|pacid:20818489	weakly similar to ( 159) AT2G20520 | Symbols: FLA6 | FLA6 (FASCICLIN-LIKE ARABINOGALACTAN 6) | chr2:8840663-8841406 FORWARDweakly similar to ( 117) loc_os05g48890 12005.m08960 protein fasciclin-like arabinogalactan protein 7 precursor, putative, expressed no original description	2.01758
10.5.2	cell wall.cell wall proteins.proline rich proteins	ciclev10029326m|pacid:20813432	weakly similar to ( 132) AT4G38770 | Symbols: PRP4, ATPRP4 | PRP4 (PROLINE-RICH PROTEIN 4) | chr4:18097009-18098448 REVERSEvery weakly similar to (83.2) loc_os10g05750 12010.m03978 protein proline-rich protein, putative, expressedDUF1210 no original description	1.4358
10.5.3	cell wall.cell wall proteins.LRR	ciclev10028712m|pacid:20814837	moderately similar to ( 373) AT4G06744 | Symbols: | leucine-rich repeat family protein / extensin family protein | chr4:4070870-4072084 REVERSEvery weakly similar to (98.6) RPK1_IPONI Receptor-like protein kinase precursor (EC 2.7.11.1) - Ipomoea nil (Japanese morning glory) (Pharbitis nil)moderately similar to ( 320) loc_os04g42620 12004.m09229 protein protein binding protein, putative, expresse…	-2.4782
10.5.3	cell wall.cell wall proteins.LRR	ciclev10010678m|pacid:20795116	highly similar to ( 526) AT1G62440 | Symbols: LRX2 | LRX2 (LEUCINE-RICH REPEAT/EXTENSIN 2); protein binding / structural constituent of cell wall | chr1:23111818-23115293 FORWARDweakly similar to ( 143) RPK1_IPONI Receptor-like protein kinase precursor (EC 2.7.11.1) - Ipomoea nil (Japanese morning glory) (Pharbitis nil)moderately similar to ( 387) loc_os06g49100 12006.m09434 protein LRX2, putativ…	1.00161
10.5.4	cell wall.cell wall proteins.HRGP	ciclev10000462m|pacid:20789088	very weakly similar to (90.5) AT3G22440 | Symbols: | hydroxyproline-rich glycoprotein family protein | chr3:7959854-7961886 FORWARDvery weakly similar to (82.4) loc_os09g07380 12009.m04007 protein ABI3-interacting protein 2, putative, expressedFrigida no original description	-1.52706
10.5.4	cell wall.cell wall proteins.HRGP	ciclev10004753m|pacid:20791977	highly similar to ( 620) AT3G22440 | Symbols: | hydroxyproline-rich glycoprotein family protein | chr3:7959854-7961886 FORWARDmoderately similar to ( 397) loc_os07g07680 12007.m29080 protein hydroxyproline-rich glycoprotein, putative, expressedFrigida no original description	-1.15638
10.5.5	cell wall.cell wall proteins.RGP	ciclev10020723m|pacid:20806109	highly similar to ( 659) AT3G08900 | Symbols: RGP3, RGP | RGP3 (REVERSIBLY GLYCOSYLATED POLYPEPTIDE 3); transferase, transferring hexosyl groups | chr3:2708347-2709714 REVERSEhighly similar to ( 676) UPTG_PEA Alpha-1,4-glucan-protein synthase [UDP-forming] (EC 2.4.1.112) (UDP-glucose:protein transglucosylase) (UPTG) (Reversibly glycosylated polypeptide) - Pisum sativum (Garden pea)highly similar …	1.05436
10.5.5	cell wall.cell wall proteins.RGP	ciclev10031914m|pacid:20804825	highly similar to ( 670) AT3G08900 | Symbols: RGP3, RGP | RGP3 (REVERSIBLY GLYCOSYLATED POLYPEPTIDE 3); transferase, transferring hexosyl groups | chr3:2708347-2709714 REVERSEhighly similar to ( 684) UPTG2_SOLTU Alpha-1,4-glucan-protein synthase [UDP-forming] 2 (EC 2.4.1.112) (UDP-glucose:protein transglucosylase 2) (UPTG 2) - Solanum tuberosum (Potato)highly similar to ( 669) loc_os03g40270 1200…	1.17827
10.6.1	cell wall.degradation.cellulases and beta -1,4-glucanases	ciclev10014583m|pacid:20815571	highly similar to ( 729) AT1G65610 | Symbols: ATGH9A2, KOR2 | KOR2; catalytic/ hydrolase, hydrolyzing O-glycosyl compounds | chr1:24391823-24395261 REVERSEhighly similar to ( 733) GUN12_ORYSA Endoglucanase 12 (EC 3.2.1.4) (Endo-1,4-beta glucanase 12) (OsGLU3) - Oryza sativa (Rice)highly similar to ( 722) loc_os04g41970 12004.m09171 protein glycoside transferase, six-hairpin, subgroup, putative, e…	1.39413
10.6.1	cell wall.degradation.cellulases and beta -1,4-glucanases	ciclev10033912m|pacid:20803318	highly similar to ( 806) AT1G48930 | Symbols: AtGH9C1 | AtGH9C1 (Arabidopsis thaliana glycosyl hydrolase 9C1); catalytic/ hydrolase, hydrolyzing O-glycosyl compounds | chr1:18101782-18104587 REVERSEhighly similar to ( 704) GUN13_ORYSA Endoglucanase 13 precursor (EC 3.2.1.4) (Endo-1,4-beta glucanase 13) (OsGLU6) - Oryza sativa (Rice)highly similar to ( 704) loc_os04g57860 12004.m10670 protein endo…	1.08765
10.6.1	cell wall.degradation.cellulases and beta -1,4-glucanases	ciclev10014994m|pacid:20817143	highly similar to ( 828) AT1G70710 | Symbols: ATGH9B1, CEL1 | ATGH9B1 (ARABIDOPSIS THALIANA GLYCOSYL HYDROLASE 9B1); cellulase/ hydrolase, hydrolyzing O-glycosyl compounds | chr1:26659356-26662962 REVERSEhighly similar to ( 733) GUN17_ORYSA Endoglucanase 17 precursor (EC 3.2.1.4) (Endo-1,4-beta glucanase 17) (OsGLU13) - Oryza sativa (Rice)highly similar to ( 733) loc_os06g14540 12006.m06169 prote…	-1.37178
10.6.2	cell wall.degradation.mannan-xylose-arabinose-fucose	ciclev10027856m|pacid:20813618	nearly identical (1122) AT3G19620 | Symbols: | glycosyl hydrolase family 3 protein | chr3:6815613-6818308 REVERSEmoderately similar to ( 401) XYNB_PRUPE Putative beta-D-xylosidase (EC 3.2.1.-) (PpAz152) (Fragment) - Prunus persica (Peach)highly similar to ( 855) loc_os04g54810 12004.m10373 protein beta-D-xylosidase, putative, expressedGlyco_hydro_3 Glyco_hydro_3_C BglX no original description	-2.03483
10.6.2	cell wall.degradation.mannan-xylose-arabinose-fucose	ciclev10020376m|pacid:20808827	moderately similar to ( 479) AT5G66460 | Symbols: | (1-4)-beta-mannan endohydrolase, putative | chr5:26538911-26540837 REVERSEmoderately similar to ( 464) loc_os01g47400 12001.m10935 protein hydrolase, hydrolyzing O-glycosyl compounds, putative, expressedCOG3934 no original description	-2.23428
10.6.3	cell wall.degradation.pectate lyases and polygalacturonases	ciclev10017878m|pacid:20817949	highly similar to ( 509) AT1G11920 | Symbols: | pectate lyase family protein | chr1:4023667-4025097 REVERSEmoderately similar to ( 357) PEL_LILLO Pectate lyase precursor (EC 4.2.2.2) - Lilium longiflorum (Trumpet lily)moderately similar to ( 384) loc_os04g05050 12004.m35243 protein pectate lyase 8 precursor, putative, expressedAmb_all Pec_lyase_C PelB no original description	2.71214
10.6.3	cell wall.degradation.pectate lyases and polygalacturonases	ciclev10020162m|pacid:20807577	highly similar to ( 660) AT4G23820 | Symbols: | glycoside hydrolase family 28 protein / polygalacturonase (pectinase) family protein | chr4:12397217-12400050 REVERSEvery weakly similar to (95.9) PGLR_MALDO Polygalacturonase precursor (EC 3.2.1.15) (PG) (Pectinase) - Malus domestica (Apple) (Malus sylvestris)highly similar to ( 580) loc_os02g15690 12002.m06812 protein polygalacturonase, putative, …	1.01166
10.6.3	cell wall.degradation.pectate lyases and polygalacturonases	ciclev10024556m|pacid:20805869	highly similar to ( 616) AT1G02460 | Symbols: | glycoside hydrolase family 28 protein / polygalacturonase (pectinase) family protein | chr1:504897-507099 REVERSEmoderately similar to ( 295) PGLR_ACTCH Polygalacturonase precursor (EC 3.2.1.15) (PG) (Pectinase) - Actinidia chinensis (Kiwi) (Yangtao)highly similar to ( 524) loc_os05g20020 12005.m06402 protein polygalacturonase precursor, putative, e…	1.2941
10.6.3	cell wall.degradation.pectate lyases and polygalacturonases	ciclev10003286m|pacid:20787173	highly similar to ( 629) AT4G33440 | Symbols: | glycoside hydrolase family 28 protein / polygalacturonase (pectinase) family protein | chr4:16092020-16094732 FORWARDvery weakly similar to (87.4) PGLR_ACTCH Polygalacturonase precursor (EC 3.2.1.15) (PG) (Pectinase) - Actinidia chinensis (Kiwi) (Yangtao)highly similar to ( 550) loc_os08g01600 12008.m04308 protein polygalacturonase, putative, expres…	1.3059
10.6.3	cell wall.degradation.pectate lyases and polygalacturonases	ciclev10031220m|pacid:20805302	highly similar to ( 660) AT1G10640 | Symbols: | polygalacturonase | chr1:3515478-3517807 REVERSEmoderately similar to ( 260) PGLR_ACTCH Polygalacturonase precursor (EC 3.2.1.15) (PG) (Pectinase) - Actinidia chinensis (Kiwi) (Yangtao)highly similar to ( 536) loc_os01g44970 12001.m10703 protein polygalacturonase precursor, putative, expressedGlyco_hydro_28 PGU1 no original description	-2.31494
10.6.3	cell wall.degradation.pectate lyases and polygalacturonases	ciclev10005317m|pacid:20790579	moderately similar to ( 397) AT3G07970 | Symbols: QRT2 | QRT2 (QUARTET 2); polygalacturonase | chr3:2541006-2543370 FORWARDmoderately similar to ( 468) PGLR_ACTCH Polygalacturonase precursor (EC 3.2.1.15) (PG) (Pectinase) - Actinidia chinensis (Kiwi) (Yangtao)moderately similar to ( 360) loc_os07g10680 12007.m05523 protein polygalacturonase precursor, putativeGlyco_hydro_28 PGU1 no original descr…	-2.7197
10.6.3	cell wall.degradation.pectate lyases and polygalacturonases	ciclev10020423m|pacid:20806247	highly similar to ( 655) AT5G63180 | Symbols: | pectate lyase family protein | chr5:25341106-25343113 REVERSEmoderately similar to ( 425) PEL_LILLO Pectate lyase precursor (EC 4.2.2.2) - Lilium longiflorum (Trumpet lily)highly similar to ( 594) loc_os04g05050 12004.m35243 protein pectate lyase 8 precursor, putative, expressedAmb_all Pec_lyase_C PelB no original description	-1.99043
10.6.3	cell wall.degradation.pectate lyases and polygalacturonases	ciclev10033386m|pacid:20805705	moderately similar to ( 498) AT3G07970 | Symbols: QRT2 | QRT2 (QUARTET 2); polygalacturonase | chr3:2541006-2543370 FORWARDhighly similar to ( 517) PGLR_ACTCH Polygalacturonase precursor (EC 3.2.1.15) (PG) (Pectinase) - Actinidia chinensis (Kiwi) (Yangtao)moderately similar to ( 399) loc_os07g10680 12007.m05523 protein polygalacturonase precursor, putativeGlyco_hydro_28 PGU1 no original descripti…	-3.48389
10.6.3	cell wall.degradation.pectate lyases and polygalacturonases	ciclev10015111m|pacid:20818696	highly similar to ( 540) AT5G14650 | Symbols: | polygalacturonase, putative / pectinase, putative | chr5:4724509-4726328 FORWARDmoderately similar to ( 266) PGLR_ACTCH Polygalacturonase precursor (EC 3.2.1.15) (PG) (Pectinase) - Actinidia chinensis (Kiwi) (Yangtao)moderately similar to ( 491) loc_os01g44970 12001.m10703 protein polygalacturonase precursor, putative, expressedGlyco_hydro_28 PGU1 n…	-3.19775
10.6.3	cell wall.degradation.pectate lyases and polygalacturonases	ciclev10015474m|pacid:20818495	highly similar to ( 623) AT1G67750 | Symbols: | pectate lyase family protein | chr1:25401660-25403165 FORWARDmoderately similar to ( 416) PEL_LILLO Pectate lyase precursor (EC 4.2.2.2) - Lilium longiflorum (Trumpet lily)highly similar to ( 564) loc_os04g05050 12004.m35243 protein pectate lyase 8 precursor, putative, expressedAmb_all Pec_lyase_C PelB no original description	1.21129
10.6.3	cell wall.degradation.pectate lyases and polygalacturonases	ciclev10033917m|pacid:20805208	highly similar to ( 625) AT1G23760 | Symbols: JP630 | JP630; polygalacturonase | chr1:8402142-8404147 FORWARDmoderately similar to ( 433) loc_os08g29200 12008.m06924 protein polygalacturonase-1 non-catalytic beta subunit precursor, putative, expressedBURP no original description	2.52026
10.7	cell wall.modification	ciclev10010859m|pacid:20819360	moderately similar to ( 343) AT5G57560 | Symbols: TCH4, XTH22 | TCH4 (Touch 4); hydrolase, acting on glycosyl bonds / xyloglucan:xyloglucosyl transferase | chr5:23307296-23308235 REVERSEmoderately similar to ( 301) BRU1_SOYBN Brassinosteroid-regulated protein BRU1 precursor - Glycine max (Soybean)moderately similar to ( 306) loc_os06g48160 12006.m09342 protein xyloglucan endotransglucosylase/hydr…	1.84224
10.7	cell wall.modification	ciclev10005627m|pacid:20790881	moderately similar to ( 258) AT1G65680 | Symbols: ATEXPB2, EXPB2, ATHEXP BETA 1.4 | ATEXPB2 (ARABIDOPSIS THALIANA EXPANSIN B2) | chr1:24427266-24428399 FORWARDmoderately similar to ( 258) EXB15_ORYSA Expansin-B15 precursor (OsEXPB15) (Beta-expansin-15) (OsaEXPb1.16) - Oryza sativa (Rice)moderately similar to ( 258) loc_os04g46630 12004.m09611 protein beta-expansin 2 precursor, putative, expressed…	1.16532
10.7	cell wall.modification	ciclev10024605m|pacid:20807554	moderately similar to ( 341) AT1G12560 | Symbols: ATEXPA7, EXP7, ATEXP7, ATHEXP ALPHA 1.26, EXPA7 | ATEXPA7 (ARABIDOPSIS THALIANA EXPANSIN A7) | chr1:4276557-4277693 FORWARDmoderately similar to ( 329) EXP30_ORYSA Putative expansin-A30 precursor (OsEXPA30) (Alpha-expansin-30) (OsEXP30) (OsaEXPa1.32) - Oryza sativa (Rice)moderately similar to ( 329) loc_os10g39110 12010.m06681 protein alpha-expans…	3.08765
10.7	cell wall.modification	ciclev10028945m|pacid:20812274	moderately similar to ( 393) AT2G36870 | Symbols: | xyloglucan:xyloglucosyl transferase, putative / xyloglucan endotransglycosylase, putative / endo-xyloglucan transferase, putative | chr2:15472869-15474630 REVERSEweakly similar to ( 184) XTH_TOBAC Probable xyloglucan endotransglucosylase/hydrolase protein precursor (EC 2.4.1.207) - Nicotiana tabacum (Common tobacco)moderately similar to ( 355) l…	-2.4819
10.7	cell wall.modification	ciclev10010279m|pacid:20795692	moderately similar to ( 336) AT3G15370 | Symbols: ATEXPA12, EXP12, ATEXP12, ATHEXP ALPHA 1.24 | ATEXPA12 (ARABIDOPSIS THALIANA EXPANSIN 12) | chr3:5190649-5191982 FORWARDmoderately similar to ( 243) EXPA1_ORYSA Expansin-A1 precursor (OsEXPA1) (Alpha-expansin-1) (OsEXP1) (OsaEXPa1.16) (RiExA) - Oryza sativa (Rice)moderately similar to ( 243) loc_os04g15840 12004.m06765 protein alpha-expansin 1 pre…	4.15374
10.7	cell wall.modification	ciclev10016123m|pacid:20816630	highly similar to ( 526) AT5G13870 | Symbols: EXGT-A4 | EXGT-A4 (ENDOXYLOGLUCAN TRANSFERASE A4); hydrolase, acting on glycosyl bonds / hydrolase, hydrolyzing O-glycosyl compounds / xyloglucan:xyloglucosyl transferase | chr5:4475089-4476217 REVERSEhighly similar to ( 523) XTHB_PHAAN Probable xyloglucan endotransglucosylase/hydrolase protein B precursor (EC 2.4.1.207) (VaXTH2) - Phaseolus angularis…	1.95329
10.7	cell wall.modification	ciclev10009119m|pacid:20792746	moderately similar to ( 427) AT4G25810 | Symbols: XTR6, XTH23 | XTR6 (XYLOGLUCAN ENDOTRANSGLYCOSYLASE 6); hydrolase, acting on glycosyl bonds / hydrolase, hydrolyzing O-glycosyl compounds / xyloglucan:xyloglucosyl transferase | chr4:13128694-13129715 FORWARDmoderately similar to ( 375) BRU1_SOYBN Brassinosteroid-regulated protein BRU1 precursor - Glycine max (Soybean)moderately similar to ( 389) …	1.00879
10.7	cell wall.modification	ciclev10021623m|pacid:20807867	moderately similar to ( 309) AT1G65680 | Symbols: ATEXPB2, EXPB2, ATHEXP BETA 1.4 | ATEXPB2 (ARABIDOPSIS THALIANA EXPANSIN B2) | chr1:24427266-24428399 FORWARDmoderately similar to ( 287) EXB15_ORYSA Expansin-B15 precursor (OsEXPB15) (Beta-expansin-15) (OsaEXPb1.16) - Oryza sativa (Rice)moderately similar to ( 287) loc_os04g46630 12004.m09611 protein beta-expansin 2 precursor, putative, expressed…	-1.4484
10.7	cell wall.modification	ciclev10008778m|pacid:20794903	moderately similar to ( 437) AT4G25810 | Symbols: XTR6, XTH23 | XTR6 (XYLOGLUCAN ENDOTRANSGLYCOSYLASE 6); hydrolase, acting on glycosyl bonds / hydrolase, hydrolyzing O-glycosyl compounds / xyloglucan:xyloglucosyl transferase | chr4:13128694-13129715 FORWARDmoderately similar to ( 388) BRU1_SOYBN Brassinosteroid-regulated protein BRU1 precursor - Glycine max (Soybean)moderately similar to ( 395) …	1.78181
10.7	cell wall.modification	ciclev10010330m|pacid:20793301	moderately similar to ( 357) AT4G28850 | Symbols: | xyloglucan:xyloglucosyl transferase, putative / xyloglucan endotransglycosylase, putative / endo-xyloglucan transferase, putative | chr4:14244336-14245781 FORWARDmoderately similar to ( 277) XTH_TOBAC Probable xyloglucan endotransglucosylase/hydrolase protein precursor (EC 2.4.1.207) - Nicotiana tabacum (Common tobacco)moderately similar to ( 27…	2.08765
10.7	cell wall.modification	ciclev10010858m|pacid:20819361	moderately similar to ( 419) AT4G25810 | Symbols: XTR6, XTH23 | XTR6 (XYLOGLUCAN ENDOTRANSGLYCOSYLASE 6); hydrolase, acting on glycosyl bonds / hydrolase, hydrolyzing O-glycosyl compounds / xyloglucan:xyloglucosyl transferase | chr4:13128694-13129715 FORWARDmoderately similar to ( 393) BRU1_SOYBN Brassinosteroid-regulated protein BRU1 precursor - Glycine max (Soybean)moderately similar to ( 383) …	3.16578
10.7	cell wall.modification	ciclev10032508m|pacid:20802546	weakly similar to ( 180) AT4G17030 | Symbols: ATEXLB1, EXPR, AT-EXPR, ATEXPR1, ATHEXP BETA 3.1 | ATEXLB1 (ARABIDOPSIS THALIANA EXPANSIN-LIKE B1) | chr4:9581817-9583181 REVERSEmoderately similar to ( 305) EXLB1_ORYSA Expansin-like B1 precursor (OsEXLB1) (Expensin-related 1) (OsEXPR1) (OsaEXPb3.1) - Oryza sativa (Rice)moderately similar to ( 305) loc_os07g31390 12007.m07408 protein expansin-related…	1.18082
10.7	cell wall.modification	ciclev10008951m|pacid:20793880	moderately similar to ( 432) AT4G25810 | Symbols: XTR6, XTH23 | XTR6 (XYLOGLUCAN ENDOTRANSGLYCOSYLASE 6); hydrolase, acting on glycosyl bonds / hydrolase, hydrolyzing O-glycosyl compounds / xyloglucan:xyloglucosyl transferase | chr4:13128694-13129715 FORWARDmoderately similar to ( 389) BRU1_SOYBN Brassinosteroid-regulated protein BRU1 precursor - Glycine max (Soybean)moderately similar to ( 393) …	2.23813
10.7	cell wall.modification	ciclev10009872m|pacid:20795163	weakly similar to ( 128) AT2G18660 | Symbols: EXLB3 | EXLB3 (EXPANSIN-LIKE B3 PRECURSOR) | chr2:8091032-8091644 REVERSEweakly similar to ( 110) loc_os09g29690 12009.m06120 protein blight-associated protein p12 precursor, putative, expressed no original description	2.68088
10.7	cell wall.modification	ciclev10032164m|pacid:20802760	moderately similar to ( 417) AT1G10550 | Symbols: XTH33, XET | XTH33; hydrolase, acting on glycosyl bonds / hydrolase, hydrolyzing O-glycosyl compounds / xyloglucan:xyloglucosyl transferase | chr1:3479257-3480957 REVERSEweakly similar to ( 196) XTH_TOBAC Probable xyloglucan endotransglucosylase/hydrolase protein precursor (EC 2.4.1.207) - Nicotiana tabacum (Common tobacco)moderately similar to ( …	1.81945
10.7	cell wall.modification	ciclev10016270m|pacid:20818297	moderately similar to ( 379) AT4G28250 | Symbols: ATEXPB3, EXPB3, ATHEXP BETA 1.6 | ATEXPB3 (ARABIDOPSIS THALIANA EXPANSIN B3) | chr4:14000446-14001945 REVERSEmoderately similar to ( 335) EXB17_ORYSA Expansin-B17 precursor (OsEXPB17) (Beta-expansin-17) (OsaEXPb1.13) - Oryza sativa (Rice)moderately similar to ( 329) loc_os02g42650 12002.m09300 protein beta-expansin 3 precursor, putative, expressed…	2.01365
10.7	cell wall.modification	ciclev10026210m|pacid:20801023	moderately similar to ( 464) AT5G65730 | Symbols: | xyloglucan:xyloglucosyl transferase, putative / xyloglucan endotransglycosylase, putative / endo-xyloglucan transferase, putative | chr5:26299080-26300290 FORWARDmoderately similar to ( 318) XTH_TOBAC Probable xyloglucan endotransglucosylase/hydrolase protein precursor (EC 2.4.1.207) - Nicotiana tabacum (Common tobacco)moderately similar to ( 30…	1.32156
10.7	cell wall.modification	ciclev10009878m|pacid:20793846	weakly similar to ( 128) AT2G18660 | Symbols: EXLB3 | EXLB3 (EXPANSIN-LIKE B3 PRECURSOR) | chr2:8091032-8091644 REVERSEweakly similar to ( 114) loc_os09g29690 12009.m06120 protein blight-associated protein p12 precursor, putative, expressed no original description	3.82719
10.7	cell wall.modification	ciclev10029088m|pacid:20812701	moderately similar to ( 326) AT3G45970 | Symbols: ATEXLA1, EXPL1, ATEXPL1, ATHEXP BETA 2.1 | ATEXLA1 (ARABIDOPSIS THALIANA EXPANSIN-LIKE A1) | chr3:16896238-16897189 FORWARDmoderately similar to ( 278) EXLA1_ORYSA Expansin-like A1 precursor (OsEXLA1) (OsEXPL1) (OsaEXPb2.1) - Oryza sativa (Rice)moderately similar to ( 278) loc_os03g04020 12003.m101177 protein expansin-like 3 precursor, putative, e…	2.23224
10.7	cell wall.modification	ciclev10010531m|pacid:20793228	moderately similar to ( 356) AT4G25810 | Symbols: XTR6, XTH23 | XTR6 (XYLOGLUCAN ENDOTRANSGLYCOSYLASE 6); hydrolase, acting on glycosyl bonds / hydrolase, hydrolyzing O-glycosyl compounds / xyloglucan:xyloglucosyl transferase | chr4:13128694-13129715 FORWARDmoderately similar to ( 310) BRU1_SOYBN Brassinosteroid-regulated protein BRU1 precursor - Glycine max (Soybean)moderately similar to ( 322) …	1.75794
10.7	cell wall.modification	ciclev10009172m|pacid:20794261	moderately similar to ( 394) AT4G25810 | Symbols: XTR6, XTH23 | XTR6 (XYLOGLUCAN ENDOTRANSGLYCOSYLASE 6); hydrolase, acting on glycosyl bonds / hydrolase, hydrolyzing O-glycosyl compounds / xyloglucan:xyloglucosyl transferase | chr4:13128694-13129715 FORWARDmoderately similar to ( 365) BRU1_SOYBN Brassinosteroid-regulated protein BRU1 precursor - Glycine max (Soybean)moderately similar to ( 364) …	1.64098
10.7	cell wall.modification	ciclev10010000m|pacid:20793207	weakly similar to ( 144) AT5G57560 | Symbols: TCH4, XTH22 | TCH4 (Touch 4); hydrolase, acting on glycosyl bonds / xyloglucan:xyloglucosyl transferase | chr5:23307296-23308235 REVERSEweakly similar to ( 122) BRU1_SOYBN Brassinosteroid-regulated protein BRU1 precursor - Glycine max (Soybean)weakly similar to ( 127) loc_os06g48200 12006.m09346 protein xyloglucan endotransglucosylase/hydrolase protei…	1.60701
10.7	cell wall.modification	ciclev10029905m|pacid:20812568	moderately similar to ( 242) AT3G45960 | Symbols: ATEXLA3, EXPL3, ATEXPL3, ATHEXP BETA 2.3 | ATEXLA3 (arabidopsis thaliana expansin-like a3) | chr3:16892826-16893789 FORWARDweakly similar to ( 199) EXLA1_ORYSA Expansin-like A1 precursor (OsEXLA1) (OsEXPL1) (OsaEXPb2.1) - Oryza sativa (Rice)weakly similar to ( 199) loc_os03g04020 12003.m101177 protein expansin-like 3 precursor, putative, expressed…	2.6237
10.7	cell wall.modification	ciclev10012611m|pacid:20797823	moderately similar to ( 353) AT3G29030 | Symbols: ATEXPA5, ATEXP5, ATHEXP ALPHA 1.4, EXP5, EXPA5 | EXPA5 (EXPANSIN A5) | chr3:11011538-11013068 REVERSEmoderately similar to ( 305) EXPA4_ORYSA Expansin-A4 precursor (OsEXPA4) (Alpha-expansin-4) (OsEXP4) (OsaEXPa1.22) - Oryza sativa (Rice)moderately similar to ( 305) loc_os05g39990 12005.m08176 protein alpha-expansin 1 precursor, putative, expressed…	10.8934
10.7	cell wall.modification	ciclev10015776m|pacid:20818526	moderately similar to ( 486) AT1G11545 | Symbols: | xyloglucan:xyloglucosyl transferase, putative / xyloglucan endotransglycosylase, putative / endo-xyloglucan transferase, putative | chr1:3878689-3880286 REVERSEmoderately similar to ( 280) XTH_WHEAT Probable xyloglucan endotransglucosylase/hydrolase precursor (EC 2.4.1.207) - Triticum aestivum (Wheat)moderately similar to ( 363) loc_os07g34580 1…	1.94787
10.7	cell wall.modification	ciclev10029863m|pacid:20813865	moderately similar to ( 453) AT2G14620 | Symbols: | xyloglucan:xyloglucosyl transferase, putative / xyloglucan endotransglycosylase, putative / endo-xyloglucan transferase, putative | chr2:6244889-6246010 FORWARDmoderately similar to ( 288) XTH_WHEAT Probable xyloglucan endotransglucosylase/hydrolase precursor (EC 2.4.1.207) - Triticum aestivum (Wheat)moderately similar to ( 288) loc_os11g33270 1…	1.00399
10.7	cell wall.modification	ciclev10010217m|pacid:20794423	weakly similar to ( 117) AT4G30380 | Symbols: EXLB2 | EXLB2 (EXPANSIN-LIKE B2 PRECURSOR) | chr4:14860486-14860994 FORWARDweakly similar to ( 148) loc_os09g29690 12009.m06120 protein blight-associated protein p12 precursor, putative, expressed no original description	2.86266
10.7	cell wall.modification	ciclev10023630m|pacid:20807050	moderately similar to ( 380) AT4G01630 | Symbols: ATEXPA17, ATEXP17, ATHEXP ALPHA 1.13 | ATEXPA17 (ARABIDOPSIS THALIANA EXPANSIN A17) | chr4:700653-701527 FORWARDmoderately similar to ( 329) EXP22_ORYSA Expansin-A22 precursor (OsEXPA22) (Alpha-expansin-22) (OsEXP22) (OsaEXPa1.9) - Oryza sativa (Rice)moderately similar to ( 329) loc_os02g16850 12002.m06928 protein alpha-expansin 3 precursor, putat…	2.21693
10.7	cell wall.modification	ciclev10028851m|pacid:20814439	highly similar to ( 519) AT5G13870 | Symbols: EXGT-A4 | EXGT-A4 (ENDOXYLOGLUCAN TRANSFERASE A4); hydrolase, acting on glycosyl bonds / hydrolase, hydrolyzing O-glycosyl compounds / xyloglucan:xyloglucosyl transferase | chr5:4475089-4476217 REVERSEhighly similar to ( 535) XTHB_PHAAN Probable xyloglucan endotransglucosylase/hydrolase protein B precursor (EC 2.4.1.207) (VaXTH2) - Phaseolus angularis…	1.5859
10.7	cell wall.modification	ciclev10005561m|pacid:20792201	moderately similar to ( 428) AT3G23730 | Symbols: | xyloglucan:xyloglucosyl transferase, putative / xyloglucan endotransglycosylase, putative / endo-xyloglucan transferase, putative | chr3:8550222-8551248 FORWARDmoderately similar to ( 444) BRU1_SOYBN Brassinosteroid-regulated protein BRU1 precursor - Glycine max (Soybean)moderately similar to ( 365) loc_os06g48200 12006.m09346 protein xyloglucan…	1.51308
10.7	cell wall.modification	ciclev10024410m|pacid:20806491	moderately similar to ( 266) AT4G17030 | Symbols: ATEXLB1, EXPR, AT-EXPR, ATEXPR1, ATHEXP BETA 3.1 | ATEXLB1 (ARABIDOPSIS THALIANA EXPANSIN-LIKE B1) | chr4:9581817-9583181 REVERSEweakly similar to ( 164) EXLB1_ORYSA Expansin-like B1 precursor (OsEXLB1) (Expensin-related 1) (OsEXPR1) (OsaEXPb3.1) - Oryza sativa (Rice)weakly similar to ( 164) loc_os07g31390 12007.m07408 protein expansin-related pro…	1.26822
10.8.1	cell wall.pectin*esterases.PME	ciclev10000705m|pacid:20788276	highly similar to ( 724) AT3G10720 | Symbols: | pectinesterase, putative | chr3:3354639-3357581 REVERSEmoderately similar to ( 368) PME_PRUPE Pectinesterase PPE8B precursor (EC 3.1.1.11) (Pectin methylesterase) (PE) - Prunus persica (Peach)moderately similar to ( 471) loc_os01g20980 12001.m08582 protein pectinesterase-1 precursor, putative, expressedPectinesterase PemB PMEI no original description	1.25405
10.8.1	cell wall.pectin*esterases.PME	ciclev10011953m|pacid:20797518	highly similar to ( 543) AT1G05310 | Symbols: | pectinesterase family protein | chr1:1550615-1552434 REVERSEweakly similar to ( 188) PME3_CITSI Pectinesterase-3 precursor (EC 3.1.1.11) (Pectin methylesterase 3) (PE 3) - Citrus sinensis (Sweet orange)moderately similar to ( 473) loc_os08g10604 12008.m05193 protein pectinesterase-1 precursor, putative, expressedPectinesterase PemB no original descr…	-1.75304
10.8.1	cell wall.pectin*esterases.PME	ciclev10019773m|pacid:20810749	highly similar to ( 684) AT2G45220 | Symbols: | pectinesterase family protein | chr2:18644281-18646394 REVERSEhighly similar to ( 990) PME2_CITSI Pectinesterase-2 precursor (EC 3.1.1.11) (Pectin methylesterase) (PE) - Citrus sinensis (Sweet orange)moderately similar to ( 456) loc_os01g21034 12001.m42984 protein pectinesterase-2 precursor, putative, expressedPectinesterase PemB PMEI no original de…	2.28243
10.8.1	cell wall.pectin*esterases.PME	ciclev10023718m|pacid:20809838	highly similar to ( 642) AT4G02330 | Symbols: ATPMEPCRB | ATPMEPCRB; pectinesterase | chr4:1032479-1034928 FORWARDmoderately similar to ( 396) PME2_CITSI Pectinesterase-2 precursor (EC 3.1.1.11) (Pectin methylesterase) (PE) - Citrus sinensis (Sweet orange)highly similar to ( 556) loc_os01g20980 12001.m08582 protein pectinesterase-1 precursor, putative, expressedPectinesterase PemB no original des…	2.722
10.8.1	cell wall.pectin*esterases.PME	ciclev10014888m|pacid:20817645	highly similar to ( 543) AT1G23200 | Symbols: | pectinesterase family protein | chr1:8227236-8229400 FORWARDhighly similar to ( 509) PME2_CITSI Pectinesterase-2 precursor (EC 3.1.1.11) (Pectin methylesterase) (PE) - Citrus sinensis (Sweet orange)moderately similar to ( 410) loc_os07g47830 12007.m08998 protein pectinesterase-1 precursor, putative, expressedPectinesterase PemB PMEI PRK10531 no orig…	-2.19506
10.8.1	cell wall.pectin*esterases.PME	ciclev10024027m|pacid:20810532	moderately similar to ( 306) AT5G19730 | Symbols: | pectinesterase family protein | chr5:6670562-6673202 FORWARDweakly similar to ( 182) PME3_CITSI Pectinesterase-3 precursor (EC 3.1.1.11) (Pectin methylesterase 3) (PE 3) - Citrus sinensis (Sweet orange)moderately similar to ( 328) loc_os12g37660 12012.m07551 protein pectinesterase precursor, putative, expressedPectinesterase PemB PRK10531 no ori…	2.22515
10.8.1	cell wall.pectin*esterases.PME	ciclev10004742m|pacid:20791819	highly similar to ( 683) AT2G45220 | Symbols: | pectinesterase family protein | chr2:18644281-18646394 REVERSEhighly similar to ( 683) PME2_CITSI Pectinesterase-2 precursor (EC 3.1.1.11) (Pectin methylesterase) (PE) - Citrus sinensis (Sweet orange)moderately similar to ( 451) loc_os01g21034 12001.m42984 protein pectinesterase-2 precursor, putative, expressedPectinesterase PemB PMEI PRK10531 no or…	1.05358
10.8.1	cell wall.pectin*esterases.PME	ciclev10020108m|pacid:20809617	highly similar to ( 615) AT1G02810 | Symbols: | pectinesterase family protein | chr1:618284-620333 FORWARDmoderately similar to ( 385) PME2_CITSI Pectinesterase-2 precursor (EC 3.1.1.11) (Pectin methylesterase) (PE) - Citrus sinensis (Sweet orange)highly similar to ( 516) loc_os01g20980 12001.m08582 protein pectinesterase-1 precursor, putative, expressedPectinesterase PemB no original description	3.01976
10.8.1	cell wall.pectin*esterases.PME	ciclev10007806m|pacid:20795598	highly similar to ( 678) AT3G14310 | Symbols: ATPME3 | ATPME3; pectinesterase | chr3:4772214-4775095 REVERSEhighly similar to ( 703) PME3_CITSI Pectinesterase-3 precursor (EC 3.1.1.11) (Pectin methylesterase 3) (PE 3) - Citrus sinensis (Sweet orange)moderately similar to ( 469) loc_os01g21034 12001.m42984 protein pectinesterase-2 precursor, putative, expressedPectinesterase PemB PMEI PRK10531 no …	1.96212
10.8.1	cell wall.pectin*esterases.PME	ciclev10024391m|pacid:20806641	highly similar to ( 664) AT1G02810 | Symbols: | pectinesterase family protein | chr1:618284-620333 FORWARDmoderately similar to ( 392) PME2_CITSI Pectinesterase-2 precursor (EC 3.1.1.11) (Pectin methylesterase) (PE) - Citrus sinensis (Sweet orange)highly similar to ( 569) loc_os01g20980 12001.m08582 protein pectinesterase-1 precursor, putative, expressedPectinesterase PemB no original description	3.70236
10.8.1	cell wall.pectin*esterases.PME	ciclev10007993m|pacid:20792857	highly similar to ( 697) AT4G33220 | Symbols: PME44, ATPME44 | enzyme inhibitor/ pectinesterase | chr4:16022506-16026130 FORWARDhighly similar to ( 744) PME_PRUPE Pectinesterase PPE8B precursor (EC 3.1.1.11) (Pectin methylesterase) (PE) - Prunus persica (Peach)highly similar to ( 526) loc_os08g34900 12008.m07479 protein pectinesterase PPE8B precursor, putative, expressedPectinesterase PemB no ori…	2.47304
10.8.1	cell wall.pectin*esterases.PME	ciclev10007942m|pacid:20794813	highly similar to ( 672) AT2G26440 | Symbols: | pectinesterase family protein | chr2:11247407-11249407 FORWARDmoderately similar to ( 405) PME2_CITSI Pectinesterase-2 precursor (EC 3.1.1.11) (Pectin methylesterase) (PE) - Citrus sinensis (Sweet orange)moderately similar to ( 422) loc_os07g47830 12007.m08998 protein pectinesterase-1 precursor, putative, expressedPectinesterase PemB PMEI no origina…	1.45022
10.8.1	cell wall.pectin*esterases.PME	ciclev10025271m|pacid:20801443	highly similar to ( 753) AT5G09760 | Symbols: | pectinesterase family protein | chr5:3032446-3034364 FORWARDmoderately similar to ( 319) PME2_CITSI Pectinesterase-2 precursor (EC 3.1.1.11) (Pectin methylesterase) (PE) - Citrus sinensis (Sweet orange)highly similar to ( 510) loc_os01g65790 12001.m12687 protein pectinesterase PPE8B precursor, putative, expressedPectinesterase PemB PMEI PRK10531 no …	-1.0536
10.8.1	cell wall.pectin*esterases.PME	ciclev10000816m|pacid:20785666	highly similar to ( 710) AT3G05620 | Symbols: | pectinesterase family protein | chr3:1629658-1631766 REVERSEmoderately similar to ( 491) PME_PRUPE Pectinesterase PPE8B precursor (EC 3.1.1.11) (Pectin methylesterase) (PE) - Prunus persica (Peach)highly similar to ( 506) loc_os01g15039 12001.m08104 protein pectinesterase PPE8B precursor, putative, expressedPectinesterase PemB PMEI PRK10531 no origi…	1.41415
10.8.1	cell wall.pectin*esterases.PME	ciclev10025232m|pacid:20802113	highly similar to ( 630) AT1G53840 | Symbols: ATPME1 | ATPME1; pectinesterase | chr1:20101533-20103458 FORWARDhighly similar to ( 658) PME3_PHAVU Pectinesterase-3 precursor (EC 3.1.1.11) (Pectin methylesterase 3) (PE 3) - Phaseolus vulgaris (Kidney bean) (French bean)moderately similar to ( 365) loc_os01g21034 12001.m42984 protein pectinesterase-2 precursor, putative, expressedPectinesterase PemB…	1.19718
10.8.1	cell wall.pectin*esterases.PME	ciclev10003818m|pacid:20787807	highly similar to ( 518) AT3G10710 | Symbols: | pectinesterase family protein | chr3:3352289-3354237 FORWARDmoderately similar to ( 429) PME3_PHAVU Pectinesterase-3 precursor (EC 3.1.1.11) (Pectin methylesterase 3) (PE 3) - Phaseolus vulgaris (Kidney bean) (French bean)moderately similar to ( 353) loc_os03g18860 12003.m07306 protein pectinesterase U1 precursor, putative, expressedPectinesterase P…	2.60791
10.8.1	cell wall.pectin*esterases.PME	ciclev10029966m|pacid:20813344	moderately similar to ( 438) AT2G21610 | Symbols: PE11, ATPE11 | pectinesterase family protein | chr2:9245161-9247025 REVERSEweakly similar to ( 180) PME3_CITSI Pectinesterase-3 precursor (EC 3.1.1.11) (Pectin methylesterase 3) (PE 3) - Citrus sinensis (Sweet orange)moderately similar to ( 338) loc_os01g44340 12001.m10690 protein pectinesterase-3 precursor, putative, expressedPectinesterase PemB …	1.37716
10.8.1	cell wall.pectin*esterases.PME	ciclev10025238m|pacid:20800164	highly similar to ( 786) AT3G14310 | Symbols: ATPME3 | ATPME3; pectinesterase | chr3:4772214-4775095 REVERSEnearly identical (1068) PME1_CITSI Pectinesterase-1 precursor (EC 3.1.1.11) (Pectin methylesterase) (PE) - Citrus sinensis (Sweet orange)moderately similar to ( 492) loc_os07g47830 12007.m08998 protein pectinesterase-1 precursor, putative, expressedPectinesterase PemB PMEI PRK10531 no origi…	1.3825
10.8.2	cell wall.pectin*esterases.acetyl esterase	ciclev10020385m|pacid:20810275	highly similar to ( 634) AT3G62060 | Symbols: | pectinacetylesterase family protein | chr3:22980123-22982734 FORWARDhighly similar to ( 547) loc_os07g44070 12007.m29010 protein carboxylic ester hydrolase, putative, expressed PAE no original description	1.38097
10.8.2	cell wall.pectin*esterases.acetyl esterase	ciclev10001467m|pacid:20785845	highly similar to ( 568) AT4G19420 | Symbols: | pectinacetylesterase family protein | chr4:10587504-10589807 REVERSEhighly similar to ( 531) loc_os02g47400 12002.m100327 protein carboxylic ester hydrolase, putative, expressed PAE no original description	-1.05705
10.8.2	cell wall.pectin*esterases.acetyl esterase	ciclev10001371m|pacid:20788880	highly similar to ( 607) AT4G19420 | Symbols: | pectinacetylesterase family protein | chr4:10587504-10589807 REVERSEhighly similar to ( 581) loc_os02g47400 12002.m100327 protein carboxylic ester hydrolase, putative, expressed PAE no original description	-2.65958
10.8.2	cell wall.pectin*esterases.acetyl esterase	ciclev10001426m|pacid:20787415	highly similar to ( 558) AT4G19420 | Symbols: | pectinacetylesterase family protein | chr4:10587504-10589807 REVERSEhighly similar to ( 527) loc_os02g47400 12002.m100327 protein carboxylic ester hydrolase, putative, expressed PAE no original description	2.16066
11.1.3	lipid metabolism.FA synthesis and FA elongation.ketoacyl ACP synthase	ciclev10019855m|pacid:20807275	highly similar to ( 665) AT5G46290 | Symbols: KAS I | KAS I (3-KETOACYL-ACYL CARRIER PROTEIN SYNTHASE I); catalytic/ fatty-acid synthase | chr5:18774439-18776629 REVERSEhighly similar to ( 651) KASC1_HORVU 3-oxoacyl-[acyl-carrier-protein] synthase I, chloroplast precursor (EC 2.3.1.41) (Beta-ketoacyl-ACP synthase I) (KAS I) - Hordeum vulgare (Barley)highly similar to ( 664) loc_os06g09630 12006.m…	-1.49731
11.1.3	lipid metabolism.FA synthesis and FA elongation.ketoacyl ACP synthase	ciclev10007846m|pacid:20794862	highly similar to ( 692) AT1G74960 | Symbols: FAB1, KAS2 | FAB1 (FATTY ACID BIOSYNTHESIS 1); 3-oxoacyl-[acyl-carrier-protein] synthase/ fatty-acid synthase | chr1:28152564-28155948 REVERSEmoderately similar to ( 402) KASC1_HORVU 3-oxoacyl-[acyl-carrier-protein] synthase I, chloroplast precursor (EC 2.3.1.41) (Beta-ketoacyl-ACP synthase I) (KAS I) - Hordeum vulgare (Barley)highly similar to ( 661)…	-1.15937
11.1.7	lipid metabolism.FA synthesis and FA elongation.ACP thioesterase	ciclev10033687m|pacid:20805095	moderately similar to ( 321) AT1G08510 | Symbols: FATB | FATB (fatty acyl-ACP thioesterases B); acyl carrier/ acyl-[acyl-carrier-protein] hydrolase | chr1:2691546-2693409 REVERSEmoderately similar to ( 311) FATB_GOSHI Myristoyl-acyl carrier protein thioesterase, chloroplast precursor (EC 3.1.2.-) (16:0-acyl-carrier protein thioesterase) (16:0-ACP thioesterase) (Acyl-[acyl-carrier-protein] hydrola…	-1.95064
11.1.8	lipid metabolism.FA synthesis and FA elongation.acyl coa ligase	ciclev10027208m|pacid:20801993	highly similar to ( 609) AT1G20560 | Symbols: AAE1 | AAE1 (ACYL ACTIVATING ENZYME 1); AMP binding | chr1:7119927-7121363 REVERSEweakly similar to ( 147) 4CL1_PETCR 4-coumarate--CoA ligase 1 (EC 6.2.1.12) (4CL 1) (4-coumaroyl-CoA synthase 1) - Petroselinum crispum (Parsley) (Petroselinum hortense)highly similar to ( 546) loc_os03g04120 12003.m05944 protein AMP binding protein, putative, expressed …	1.51834
11.1.8	lipid metabolism.FA synthesis and FA elongation.acyl coa ligase	ciclev10004641m|pacid:20792272	highly similar to ( 856) AT3G16910 | Symbols: AAE7, ACN1 | AAE7 (ACYL-ACTIVATING ENZYME 7); AMP binding / acetate-CoA ligase | chr3:5773231-5775411 REVERSEweakly similar to ( 151) 4CL1_TOBAC 4-coumarate--CoA ligase 1 (EC 6.2.1.12) (4CL 1) (4-coumaroyl-CoA synthase 1) - Nicotiana tabacum (Common tobacco)highly similar to ( 847) loc_os03g19240 12003.m07341 protein AMP-binding protein, putative, exp…	-2.01009
11.1.8	lipid metabolism.FA synthesis and FA elongation.acyl coa ligase	ciclev10011382m|pacid:20796591	highly similar to ( 716) AT1G65890 | Symbols: AAE12 | AAE12 (ACYL ACTIVATING ENZYME 12); catalytic | chr1:24512598-24514611 REVERSEweakly similar to ( 147) 4CL1_TOBAC 4-coumarate--CoA ligase 1 (EC 6.2.1.12) (4CL 1) (4-coumaroyl-CoA synthase 1) - Nicotiana tabacum (Common tobacco)highly similar to ( 738) loc_os03g03790 12003.m05911 protein acyl-activating enzyme 11, putative, expressed PRK08162 Ca…	2.47887
11.1.8	lipid metabolism.FA synthesis and FA elongation.acyl coa ligase	ciclev10004732m|pacid:20790952	highly similar to ( 757) AT3G48990 | Symbols: | AMP-dependent synthetase and ligase family protein | chr3:18159031-18161294 REVERSEweakly similar to ( 182) 4CL1_TOBAC 4-coumarate--CoA ligase 1 (EC 6.2.1.12) (4CL 1) (4-coumaroyl-CoA synthase 1) - Nicotiana tabacum (Common tobacco)highly similar to ( 627) loc_os04g58710 12004.m35525 protein peroxisomal-coenzyme A synthetase, putative, expressed Cai…	1.06737
11.1.8	lipid metabolism.FA synthesis and FA elongation.acyl coa ligase	ciclev10013692m|pacid:20797027	highly similar to ( 802) AT5G16370 | Symbols: AAE5 | AAE5 (ACYL ACTIVATING ENZYME 5); catalytic | chr5:5356823-5358481 REVERSEweakly similar to ( 135) 4CL1_TOBAC 4-coumarate--CoA ligase 1 (EC 6.2.1.12) (4CL 1) (4-coumaroyl-CoA synthase 1) - Nicotiana tabacum (Common tobacco)highly similar to ( 728) loc_os04g57850 12004.m10669 protein AMP-binding protein, putative, expressed PRK08162 CaiC PRK07008…	-1.02783
11.1.8	lipid metabolism.FA synthesis and FA elongation.acyl coa ligase	ciclev10004649m|pacid:20791288	highly similar to ( 834) AT3G16910 | Symbols: AAE7, ACN1 | AAE7 (ACYL-ACTIVATING ENZYME 7); AMP binding / acetate-CoA ligase | chr3:5773231-5775411 REVERSEweakly similar to ( 139) 4CL1_TOBAC 4-coumarate--CoA ligase 1 (EC 6.2.1.12) (4CL 1) (4-coumaroyl-CoA synthase 1) - Nicotiana tabacum (Common tobacco)highly similar to ( 815) loc_os03g19240 12003.m07341 protein AMP-binding protein, putative, exp…	-1.12297
11.1.8	lipid metabolism.FA synthesis and FA elongation.acyl coa ligase	ciclev10000754m|pacid:20786428	highly similar to ( 755) AT1G21540 | Symbols: | AMP-binding protein, putative | chr1:7548758-7550521 REVERSEweakly similar to ( 151) 4CL1_TOBAC 4-coumarate--CoA ligase 1 (EC 6.2.1.12) (4CL 1) (4-coumaroyl-CoA synthase 1) - Nicotiana tabacum (Common tobacco)highly similar to ( 717) loc_os04g57850 12004.m10669 protein AMP-binding protein, putative, expressed PRK08162 CaiC PRK08315 PRK06219 AMP-bind…	1.67261
11.1.8	lipid metabolism.FA synthesis and FA elongation.acyl coa ligase	ciclev10003208m|pacid:20786607	highly similar to ( 630) AT5G16370 | Symbols: AAE5 | AAE5 (ACYL ACTIVATING ENZYME 5); catalytic | chr5:5356823-5358481 REVERSEweakly similar to ( 150) 4CL1_TOBAC 4-coumarate--CoA ligase 1 (EC 6.2.1.12) (4CL 1) (4-coumaroyl-CoA synthase 1) - Nicotiana tabacum (Common tobacco)highly similar to ( 620) loc_os04g57850 12004.m10669 protein AMP-binding protein, putative, expressed PRK08162 CaiC PRK03640…	1.61167
11.1.9	lipid metabolism.FA synthesis and FA elongation.long chain fatty acid CoA ligase	ciclev10027967m|pacid:20813223	highly similar to ( 976) AT1G49430 | Symbols: LRD2, LACS2 | LACS2 (LONG-CHAIN ACYL-COA SYNTHETASE 2); long-chain-fatty-acid-CoA ligase | chr1:18291188-18295641 FORWARDweakly similar to ( 103) 4CL1_TOBAC 4-coumarate--CoA ligase 1 (EC 6.2.1.12) (4CL 1) (4-coumaroyl-CoA synthase 1) - Nicotiana tabacum (Common tobacco)nearly identical (1004) loc_os11g35400 12011.m080023 protein acyl CoA synthetase, p…	-1.83495
11.1.10	lipid metabolism.FA synthesis and FA elongation.beta ketoacyl CoA synthase	ciclev10004736m|pacid:20790774	highly similar to ( 814) AT2G26640 | Symbols: KCS11 | KCS11 (3-KETOACYL-COA SYNTHASE 11); acyltransferase/ catalytic/ transferase, transferring acyl groups other than amino-acyl groups | chr2:11330094-11331623 FORWARDhighly similar to ( 828) loc_os06g39750 12006.m091730 protein fatty acid elongase, putative, expressedFAE1_CUT1_RppA CHS_like BcsA FabH KAS_III no original description	-2.28566
11.1.10	lipid metabolism.FA synthesis and FA elongation.beta ketoacyl CoA synthase	ciclev10031329m|pacid:20805547	highly similar to ( 895) AT1G68530 | Symbols: CUT1, POP1, CER6, G2, KCS6 | KCS6 (3-KETOACYL-COA SYNTHASE 6); catalytic/ transferase, transferring acyl groups other than amino-acyl groups | chr1:25713600-25714733 REVERSEhighly similar to ( 825) loc_os03g12030 12003.m06655 protein 3-ketoacyl-CoA synthase, putative, expressedFAE1_CUT1_RppA CHS_like BcsA FabH KAS_III no original description	-3.20513
11.1.12	lipid metabolism.FA synthesis and FA elongation.ACP protein	ciclev10010174m|pacid:20795425	no original description	11.5319
11.1.13	lipid metabolism.FA synthesis and FA elongation.acyl-CoA binding protein	ciclev10018338m|pacid:20815599	nearly identical (1112) AT4G04670 | Symbols: | Met-10+ like family protein / kelch repeat-containing protein | chr4:2367603-2371990 FORWARDvery weakly similar to (89.4) DYHA_CHLRE Dynein alpha chain, flagellar outer arm (DHC alpha) - Chlamydomonas reinhardtiihighly similar to ( 953) loc_os07g33100 12007.m07571 protein uncharacterized ACR, COG1590 family protein, expressed COG1590 COG2520 TYW3 PRK…	-1.31839
11.1.15	lipid metabolism.FA synthesis and FA elongation.ACP desaturase	ciclev10001459m|pacid:20785485	highly similar to ( 558) AT3G02630 | Symbols: | acyl-(acyl-carrier-protein) desaturase, putative / stearoyl-ACP desaturase, putative | chr3:562164-564524 FORWARDhighly similar to ( 551) STAD_SOLTU Acyl-[acyl-carrier-protein] desaturase, chloroplast precursor (EC 1.14.19.2) (Stearoyl-ACP desaturase) - Solanum tuberosum (Potato)highly similar to ( 533) loc_os01g69080 12001.m13009 protein acyl-desat…	1.92415
11.2.1	lipid metabolism.FA desaturation.desaturase	ciclev10025838m|pacid:20802256	moderately similar to ( 477) AT3G15850 | Symbols: FAD5, FADB, JB67, ADS3 | FAD5 (FATTY ACID DESATURASE 5); 16:0 monogalactosyldiacylglycerol desaturase/ oxidoreductase | chr3:5359087-5360998 FORWARD OLE1 Delta9-FADS-like FA_desaturase no original description	1.20313
11.2.3	lipid metabolism.FA desaturation.omega 3 desaturase	ciclev10011691m|pacid:20798356	highly similar to ( 615) AT3G11170 | Symbols: FAD7, FADD | FAD7 (FATTY ACID DESATURASE 7); omega-3 fatty acid desaturase | chr3:3499959-3502126 FORWARDhighly similar to ( 645) FAD3C_RICCO Omega-3 fatty acid desaturase, chloroplast precursor (EC 1.14.19.-) - Ricinus communis (Castor bean)highly similar to ( 572) loc_os07g49310 12007.m29027 protein omega-3 fatty acid desaturase, chloroplast precurs…	1.95946
11.2.3	lipid metabolism.FA desaturation.omega 3 desaturase	ciclev10015614m|pacid:20815406	highly similar to ( 581) AT3G12120 | Symbols: FAD2 | FAD2 (FATTY ACID DESATURASE 2); delta12-fatty acid dehydrogenase/ omega-6 fatty acid desaturase | chr3:3860592-3861743 REVERSEhighly similar to ( 620) FD6E2_SOYBN Omega-6 fatty acid desaturase, endoplasmic reticulum isozyme 2 (EC 1.14.19.-) - Glycine max (Soybean)highly similar to ( 552) loc_os02g48560 12002.m100054 protein omega-6 fatty acid d…	2.37523
11.2.4	lipid metabolism.FA desaturation.omega 6 desaturase	ciclev10015614m|pacid:20815406	highly similar to ( 581) AT3G12120 | Symbols: FAD2 | FAD2 (FATTY ACID DESATURASE 2); delta12-fatty acid dehydrogenase/ omega-6 fatty acid desaturase | chr3:3860592-3861743 REVERSEhighly similar to ( 620) FD6E2_SOYBN Omega-6 fatty acid desaturase, endoplasmic reticulum isozyme 2 (EC 1.14.19.-) - Glycine max (Soybean)highly similar to ( 552) loc_os02g48560 12002.m100054 protein omega-6 fatty acid d…	2.37523
11.3	lipid metabolism.Phospholipid synthesis	ciclev10011536m|pacid:20798279	highly similar to ( 775) AT2G38110 | Symbols: ATGPAT6, GPAT6 | GPAT6 (GLYCEROL-3-PHOSPHATE ACYLTRANSFERASE 6); 1-acylglycerol-3-phosphate O-acyltransferase/ acyltransferase | chr2:15952816-15955364 REVERSEhighly similar to ( 733) loc_os01g63580 12001.m12474 protein glycerol-3-phosphate acyltransferase 8, putative, expressed no original description	-2.01108
11.3	lipid metabolism.Phospholipid synthesis	ciclev10031344m|pacid:20804149	highly similar to ( 662) AT3G11430 | Symbols: ATGPAT5, GPAT5 | GPAT5 (GLYCEROL-3-PHOSPHATE ACYLTRANSFERASE 5); 1-acylglycerol-3-phosphate O-acyltransferase/ acyltransferase/ organic anion transmembrane transporter | chr3:3595911-3597678 FORWARDmoderately similar to ( 480) loc_os05g38350 12005.m08014 protein glycerol-3-phosphate acyltransferase 8, putative, expressed no original description	-1.96486
11.3	lipid metabolism.Phospholipid synthesis	ciclev10019825m|pacid:20807100	highly similar to ( 745) AT4G00400 | Symbols: GPAT8 | GPAT8 (glycerol-3-phosphate acyltransferase 8); acyltransferase/ glycerol-3-phosphate O-acyltransferase | chr4:174312-176734 REVERSEhighly similar to ( 555) loc_os01g63580 12001.m12474 protein glycerol-3-phosphate acyltransferase 8, putative, expressed no original description	-2.61615
11.3.5	lipid metabolism.Phospholipid synthesis.diacylglycerol kinase	ciclev10019025m|pacid:20811662	nearly identical (1169) AT5G07920 | Symbols: DGK1, ATDGK1 | DGK1 (DIACYLGLYCEROL KINASE1); calcium ion binding / diacylglycerol kinase | chr5:2525197-2528396 REVERSEhighly similar to ( 982) loc_os03g31180 12003.m101692 protein diacylglycerol kinase 1, putative, expressed DAGKa DAGKc DAGK_acc DAGK_cat LCB5 no original description	1.43035
11.3.5	lipid metabolism.Phospholipid synthesis.diacylglycerol kinase	ciclev10008147m|pacid:20796189	highly similar to ( 720) AT4G30340 | Symbols: ATDGK7 | ATDGK7 (Diacylglycerol kinase 7); diacylglycerol kinase | chr4:14838465-14840941 REVERSEhighly similar to ( 635) loc_os02g54650 12002.m10494 protein diacylglycerol kinase, putative, expressed DAGKa DAGKc DAGK_cat no original description	1.35393
11.3.7	lipid metabolism.Phospholipid synthesis.cyclopropane-fatty-acyl-phospholipid synthase	ciclev10007034m|pacid:20791907	nearly identical (1219) AT3G23510 | Symbols: | cyclopropane fatty acid synthase, putative / CPA-FA synthase, putative | chr3:8428071-8433159 FORWARDhighly similar to ( 999) loc_os12g16650 12012.m073808 protein cyclopropane fatty acid synthase, putative, expressedCfa CMAS COG2907 PRK11705 no original description	2.35068
11.3.8	lipid metabolism.Phospholipid synthesis.phosphatidylserine decarboxylase	ciclev10002987m|pacid:20788563	weakly similar to ( 114) AT4G25970 | Symbols: PSD3 | PSD3 (phosphatidylserine decarboxylase 3); phosphatidylserine decarboxylase | chr4:13184240-13189139 FORWARDweakly similar to ( 116) loc_os01g72940 12001.m13326 protein phosphatidylserine decarboxylase, putative, expressed no original description	-1.14641
11.3.8	lipid metabolism.Phospholipid synthesis.phosphatidylserine decarboxylase	ciclev10000710m|pacid:20787614	highly similar to ( 726) AT5G57190 | Symbols: PSD2 | PSD2 (phosphatidylserine decarboxylase 2); phosphatidylserine decarboxylase | chr5:23171531-23175364 REVERSEhighly similar to ( 577) loc_os01g72940 12001.m13326 protein phosphatidylserine decarboxylase, putative, expressed PRK00882 PRK00723 PRK04599 Psd PS_Dcarbxylase PRK03481 PRK01734 PRK03140 PRK04722 psd no original description	-1.26027
11.5.2	lipid metabolism.glyceral metabolism.Glycerol-3-phosphate dehydrogenase (NAD+)	ciclev10004929m|pacid:20789511	highly similar to ( 797) AT2G41540 | Symbols: GPDHC1 | GPDHC1; NAD or NADH binding / glycerol-3-phosphate dehydrogenase (NAD+) | chr2:17326801-17328654 FORWARDhighly similar to ( 801) loc_os01g71280 12001.m13171 protein glycerol-3-phosphate dehydrogenase, putative, expressed GpsA NAD_Gly3P_dh_C gpsA no original description	-2.37913
11.5.2	lipid metabolism.glyceral metabolism.Glycerol-3-phosphate dehydrogenase (NAD+)	ciclev10031445m|pacid:20805299	highly similar to ( 762) AT2G41540 | Symbols: GPDHC1 | GPDHC1; NAD or NADH binding / glycerol-3-phosphate dehydrogenase (NAD+) | chr2:17326801-17328654 FORWARDhighly similar to ( 772) loc_os01g58740 12001.m43232 protein glycerol-3-phosphate dehydrogenase, putative, expressed NAD_Gly3P_dh_C GpsA gpsA no original description	1.47123
11.6	lipid metabolism.lipid transfer proteins etc	ciclev10003847m|pacid:20788482	moderately similar to ( 232) AT1G21360 | Symbols: GLTP2 | GLTP2 (glycolipid transfer protein 2); glycolipid binding / glycolipid transporter | chr1:7481365-7483237 FORWARDmoderately similar to ( 202) loc_os04g35790 12004.m08668 protein expressed protein GLTP no original description	-3.42461
11.7	lipid metabolism.unassigned	ciclev10000378m|pacid:20787507	highly similar to ( 819) AT1G54570 | Symbols: | esterase/lipase/thioesterase family protein | chr1:20380649-20384953 REVERSEhighly similar to ( 733) loc_os01g26039 12001.m09060 protein acyltransferase/ catalytic, putative, expressed no original description	-1.73547
11.8	lipid metabolism.'exotics'(steroids, squalene etc)	ciclev10017680m|pacid:20818878	moderately similar to ( 240) AT2G03760 | Symbols: ST, ATST1, RAR047, ST1 | ST; brassinosteroid sulfotransferase/ sulfotransferase | chr2:1149475-1150455 REVERSEmoderately similar to ( 221) loc_os02g45890 12002.m09626 protein flavonol 4-sulfotransferase, putative, expressed Sulfotransfer_1 no original description	1.58772
11.8	lipid metabolism.'exotics'(steroids, squalene etc)	ciclev10020894m|pacid:20811562	moderately similar to ( 293) AT1G74100 | Symbols: SOT16, ATSOT16, CORI-7, ATST5A | SOT16 (SULFOTRANSFERASE 16); desulfoglucosinolate sulfotransferase/ sulfotransferase | chr1:27864489-27865505 REVERSEmoderately similar to ( 284) loc_os04g44460 12004.m09405 protein flavonol sulfotransferase-like, putative, expressed Sulfotransfer_1 no original description	-1.6445
11.8	lipid metabolism.'exotics'(steroids, squalene etc)	ciclev10003688m|pacid:20787805	moderately similar to ( 431) AT5G07010 | Symbols: ATST2A, ST2A | ST2A (SULFOTRANSFERASE 2A); hydroxyjasmonate sulfotransferase/ sulfotransferase | chr5:2174960-2176039 REVERSEmoderately similar to ( 272) loc_os08g40380 12008.m08018 protein flavonol 3-sulfotransferase, putative, expressed Sulfotransfer_1 no original description	2.37072
11.8	lipid metabolism.'exotics'(steroids, squalene etc)	ciclev10022534m|pacid:20807550	very weakly similar to (81.3) AT5G07010 | Symbols: ATST2A, ST2A | ST2A (SULFOTRANSFERASE 2A); hydroxyjasmonate sulfotransferase/ sulfotransferase | chr5:2174960-2176039 REVERSE no original description	-2.67788
11.8	lipid metabolism.'exotics'(steroids, squalene etc)	ciclev10021050m|pacid:20808645	moderately similar to ( 318) AT5G07010 | Symbols: ATST2A, ST2A | ST2A (SULFOTRANSFERASE 2A); hydroxyjasmonate sulfotransferase/ sulfotransferase | chr5:2174960-2176039 REVERSEmoderately similar to ( 258) loc_os08g40380 12008.m08018 protein flavonol 3-sulfotransferase, putative, expressed Sulfotransfer_1 no original description	-1.12413
11.8	lipid metabolism.'exotics'(steroids, squalene etc)	ciclev10024230m|pacid:20809130	moderately similar to ( 320) AT5G07010 | Symbols: ATST2A, ST2A | ST2A (SULFOTRANSFERASE 2A); hydroxyjasmonate sulfotransferase/ sulfotransferase | chr5:2174960-2176039 REVERSEmoderately similar to ( 264) loc_os08g40380 12008.m08018 protein flavonol 3-sulfotransferase, putative, expressed Sulfotransfer_1 no original description	-1.00233
11.8.1.1	lipid metabolism.'exotics' (steroids, squalene etc).sphingolipids.ceramidase	ciclev10003183m|pacid:20788092	highly similar to ( 897) AT2G38010 | Symbols: | ceramidase family protein | chr2:15906862-15909867 FORWARDhighly similar to ( 865) loc_os01g43520 12001.m150425 protein ceramidase, putative, expressed Ceramidase_alk no original description	10.5578
11.8.10	lipid metabolism.'exotics' (steroids, squalene etc).phosphatidylcholinesterol O-acyltransferase	ciclev10014844m|pacid:20817639	highly similar to ( 770) AT4G19860 | Symbols: | lecithin:cholesterol acyltransferase family protein / LACT family protein | chr4:10777655-10780260 REVERSEhighly similar to ( 686) loc_os04g52500 12004.m10143 protein lecithine cholesterol acyltransferase-like protein, putative, expressed LACT no original description	-1.25992
11.9.2	lipid metabolism.lipid degradation.lipases	ciclev10019107m|pacid:20811163	highly similar to ( 970) AT1G73920 | Symbols: | lipase family protein | chr1:27791767-27794698 FORWARDhighly similar to ( 550) loc_os01g33784 12001.m09690 protein carboxylic ester hydrolase/ lipase, putative, expressed no original description	-1.33458
11.9.2.1	lipid metabolism.lipid degradation.lipases.triacylglycerol lipase	ciclev10018997m|pacid:20806443	highly similar to ( 660) AT1G02660 | Symbols: | lipase class 3 family protein | chr1:572187-574746 REVERSEhighly similar to ( 506) loc_os01g15000 12001.m42633 protein triacylglycerol lipase, putative, expressedLipase_3 Lipase_3 no original description	1.1515
11.9.2.1	lipid metabolism.lipid degradation.lipases.triacylglycerol lipase	ciclev10030603m|pacid:20804684	nearly identical (1211) AT3G07400 | Symbols: | lipase class 3 family protein | chr3:2367456-2372238 FORWARDhighly similar to ( 912) loc_os02g28040 12002.m07948 protein triacylglycerol lipase, putative, expressed no original description	1.49364
11.9.2.1	lipid metabolism.lipid degradation.lipases.triacylglycerol lipase	ciclev10018296m|pacid:20818593	moderately similar to ( 398) AT5G14180 | Symbols: MPL1 | MPL1 (MYZUS PERSICAE-INDUCED LIPASE 1); catalytic | chr5:4571442-4574413 REVERSEmoderately similar to ( 403) loc_os04g21160 12004.m07268 protein gastric triacylglycerol lipase precursor, putative Abhydro_lipase no original description	3.92895
11.9.2.1	lipid metabolism.lipid degradation.lipases.triacylglycerol lipase	ciclev10025537m|pacid:20801892	highly similar to ( 514) AT5G67050 | Symbols: | lipase class 3 family protein | chr5:26759482-26761165 REVERSEmoderately similar to ( 493) loc_os02g52830 12002.m10313 protein triacylglycerol lipase, putative, expressed Lipase_3 Lipase_3 Lipase no original description	1.97139
11.9.2.1	lipid metabolism.lipid degradation.lipases.triacylglycerol lipase	ciclev10018154m|pacid:20819322	highly similar to ( 587) AT3G61680 | Symbols: | lipase class 3 family protein | chr3:22824630-22826926 FORWARDmoderately similar to ( 473) loc_os01g43140 12001.m10577 protein triacylglycerol lipase, putative, expressedLipase_3 Lipase_3 no original description	9.52091
11.9.2.1	lipid metabolism.lipid degradation.lipases.triacylglycerol lipase	ciclev10015400m|pacid:20815502	moderately similar to ( 449) AT5G14180 | Symbols: MPL1 | MPL1 (MYZUS PERSICAE-INDUCED LIPASE 1); catalytic | chr5:4571442-4574413 REVERSEmoderately similar to ( 465) loc_os04g21160 12004.m07268 protein gastric triacylglycerol lipase precursor, putative no original description	2.00519
11.9.2.1	lipid metabolism.lipid degradation.lipases.triacylglycerol lipase	ciclev10014927m|pacid:20815355	highly similar to ( 536) AT1G30370 | Symbols: | lipase class 3 family protein | chr1:10719169-10720758 REVERSEmoderately similar to ( 318) loc_os05g32380 12005.m07471 protein triacylglycerol lipase, putative, expressed Lipase_3 Lipase_3 Lipase no original description	-1.15258
11.9.2.1	lipid metabolism.lipid degradation.lipases.triacylglycerol lipase	ciclev10001070m|pacid:20787036	highly similar to ( 519) AT5G42930 | Symbols: | triacylglycerol lipase | chr5:17210738-17214152 REVERSEmoderately similar to ( 483) loc_os02g52830 12002.m10313 protein triacylglycerol lipase, putative, expressed Lipase_3 Lipase_3 Lipase no original description	1.68502
11.9.2.1	lipid metabolism.lipid degradation.lipases.triacylglycerol lipase	ciclev10015386m|pacid:20815922	highly similar to ( 523) AT2G42690 | Symbols: | lipase, putative | chr2:17776356-17777682 REVERSEmoderately similar to ( 392) loc_os01g51360 12001.m43495 protein triacylglycerol lipase, putative, expressed Lipase_3 Lipase_3 no original description	-1.01425
11.9.2.1	lipid metabolism.lipid degradation.lipases.triacylglycerol lipase	ciclev10004289m|pacid:20792057	highly similar to ( 739) AT4G13550 | Symbols: | triacylglycerol lipase | chr4:7871251-7876160 REVERSEhighly similar to ( 767) loc_os04g43030 12004.m09267 protein triacylglycerol lipase, putative, expressed Lipase_3 Lipase_3 Lipase no original description	-1.0772
11.9.3	lipid metabolism.lipid degradation.lysophospholipases	ciclev10028852m|pacid:20812497	highly similar to ( 545) AT4G38690 | Symbols: | 1-phosphatidylinositol phosphodiesterase-related | chr4:18074743-18075699 REVERSEmoderately similar to ( 498) loc_os09g36520 12009.m06601 protein ki1 protein, putative, expressed no original description	-1.1636
11.9.3.1	lipid metabolism.lipid degradation.lysophospholipases.phospholipase D	ciclev10018726m|pacid:20810918	nearly identical (1293) AT4G11850 | Symbols: PLDGAMMA1, MEE54 | PLDGAMMA1; phospholipase D | chr4:7129352-7132937 REVERSEhighly similar to ( 698) PLDA1_RICCO Phospholipase D alpha 1 precursor (EC 3.1.4.4) (PLD 1) (Choline phosphatase 1) (Phosphatidylcholine-hydrolyzing phospholipase D 1) - Ricinus communis (Castor bean)nearly identical (1197) loc_os10g38060 12010.m21798 protein phospholipase D be…	1.19378
11.9.3.1	lipid metabolism.lipid degradation.lysophospholipases.phospholipase D	ciclev10024940m|pacid:20801722	nearly identical (1045) AT1G55180 | Symbols: PLDEPSILON, PLDALPHA4 | PLDEPSILON (PHOSPHOLIPASE D ALPHA 4); phospholipase D | chr1:20585057-20587629 REVERSEhighly similar to ( 608) PLDA1_MAIZE Phospholipase D alpha 1 (EC 3.1.4.4) (PLD alpha 1) (Choline phosphatase 1) (Phosphatidylcholine-hydrolyzing phospholipase D 1) - Zea mays (Maize)highly similar to ( 634) loc_os09g25390 12009.m05691 protein p…	-3.96546
11.9.3.3	lipid metabolism.lipid degradation.lysophospholipases.glycerophosphodiester phosphodiesterase	ciclev10021219m|pacid:20808831	moderately similar to ( 335) AT1G71340 | Symbols: | glycerophosphoryl diester phosphodiesterase family protein | chr1:26885556-26887321 REVERSEmoderately similar to ( 236) loc_os11g12800 12011.m05472 protein glycerophosphodiester phosphodiesterase, putative, expressed UgpQ no original description	-1.09021
11.9.3.3	lipid metabolism.lipid degradation.lysophospholipases.glycerophosphodiester phosphodiesterase	ciclev10015568m|pacid:20815289	moderately similar to ( 500) AT3G02040 | Symbols: SRG3 | SRG3 (senescence-related gene 3); glycerophosphodiester phosphodiesterase/ phosphoric diester hydrolase | chr3:348505-349909 REVERSEmoderately similar to ( 467) loc_os02g31030 12002.m08246 protein glycerophosphodiester phosphodiesterase, putative, expressed GDPD UgpQ no original description	1.00195
11.9.3.3	lipid metabolism.lipid degradation.lysophospholipases.glycerophosphodiester phosphodiesterase	ciclev10031648m|pacid:20802859	moderately similar to ( 415) AT5G43300 | Symbols: | glycerophosphodiester phosphodiesterase/ phosphoric diester hydrolase | chr5:17376946-17379070 REVERSEmoderately similar to ( 429) loc_os02g31030 12002.m08246 protein glycerophosphodiester phosphodiesterase, putative, expressed GDPD UgpQ no original description	1.94705
11.9.3.3	lipid metabolism.lipid degradation.lysophospholipases.glycerophosphodiester phosphodiesterase	ciclev10007536m|pacid:20793199	highly similar to ( 860) AT4G26690 | Symbols: SHV3, MRH5, GPDL2 | SHV3 (SHAVEN 3); glycerophosphodiester phosphodiesterase/ kinase | chr4:13456793-13459890 REVERSEhighly similar to ( 764) loc_os04g39610 12004.m35158 protein glycerophosphoryl diester phosphodiesterase family protein, putative, expressed GDPD no original description	1.26034
11.9.4.2	lipid metabolism.lipid degradation.beta-oxidation.acyl CoA DH	ciclev10019196m|pacid:20810759	nearly identical (1157) AT4G16760 | Symbols: ACX1, ATACX1 | ACX1 (ACYL-COA OXIDASE 1); acyl-CoA oxidase | chr4:9424930-9428689 REVERSEmoderately similar to ( 282) ACOX2_CUCMA Acyl-coenzyme A oxidase, peroxisomal precursor (EC 1.3.3.6) (AOX) (Long-chain acyl-CoA oxidase) - Cucurbita maxima (Pumpkin) (Winter squash)nearly identical (1135) loc_os06g01390 12006.m04878 protein acyl-coenzyme A oxidase …	1.13567
11.9.4.2	lipid metabolism.lipid degradation.beta-oxidation.acyl CoA DH	ciclev10013381m|pacid:20797891	highly similar to ( 620) AT3G51840 | Symbols: ACX4, ATSCX, ATG6 | ACX4 (ACYL-COA OXIDASE 4); acyl-CoA oxidase/ oxidoreductase | chr3:19225653-19229008 REVERSEweakly similar to ( 142) IVD1_SOLTU Isovaleryl-CoA dehydrogenase 1, mitochondrial precursor (EC 1.3.99.10) (IVD 1) - Solanum tuberosum (Potato)highly similar to ( 585) loc_os01g06600 12001.m07290 protein glutaryl-CoA dehydrogenase, mitochond…	-3.19775
11.9.4.13	lipid metabolism.lipid degradation.beta-oxidation.acyl CoA reductase	ciclev10028507m|pacid:20813710	moderately similar to ( 474) AT4G33790 | Symbols: CER4, G7, FAR3 | CER4 (ECERIFERUM 4); fatty acyl-CoA reductase (alcohol-forming)/ oxidoreductase, acting on the CH-CH group of donors | chr4:16204325-16207891 REVERSEmoderately similar to ( 343) loc_os08g20200 12008.m06087 protein male sterility protein 2, putative, expressed NAD_binding_4 no original description	-2.22368
11.10.1	lipid metabolism.glycolipid synthesis.MGDG synthase	ciclev10008213m|pacid:20794514	highly similar to ( 689) AT5G20410 | Symbols: MGD2, ATMGD2 | MGD2; 1,2-diacylglycerol 3-beta-galactosyltransferase/ UDP-galactosyltransferase/ transferase, transferring glycosyl groups | chr5:6896765-6898581 FORWARDhighly similar to ( 672) loc_os02g55910 12002.m10615 protein MGD2, putative, expressedMGDG_synth MurG murG no original description	1.79406
11.10.1	lipid metabolism.glycolipid synthesis.MGDG synthase	ciclev10007956m|pacid:20794879	highly similar to ( 792) AT4G31780 | Symbols: MGD1, MGDA | MGD1 (MONOGALACTOSYL DIACYLGLYCEROL SYNTHASE 1); 1,2-diacylglycerol 3-beta-galactosyltransferase/ UDP-galactosyltransferase/ UDP-glycosyltransferase/ transferase, transferring glycosyl groups | chr4:15374222-15376873 FORWARDhighly similar to ( 712) loc_os09g25580 12009.m05710 protein MGDG synthase type A, putative, expressedMGDG_synth Mur…	1.16082
11.10.2	lipid metabolism.glycolipid synthesis.DGDG synthase	ciclev10019524m|pacid:20806027	highly similar to ( 691) AT4G00550 | Symbols: DGD2 | DGD2; UDP-galactosyltransferase/ UDP-glycosyltransferase/ digalactosyldiacylglycerol synthase/ transferase, transferring glycosyl groups | chr4:238154-240019 REVERSEhighly similar to ( 714) DGDG2_LOTJA Digalactosyldiacylglycerol synthase 2, chloroplast (EC 2.4.1.241) - Lotus japonicushighly similar to ( 642) loc_os03g11560 12003.m06608 protein …	-1.18697
12.2.99	N-metabolism.ammonia metabolism.unspecified	ciclev10009343m|pacid:20796053	moderately similar to ( 381) AT5G57440 | Symbols: GS1, GPP2 | GS1; catalytic/ hydrolase | chr5:23271518-23272900 REVERSEmoderately similar to ( 323) loc_os08g14580 12008.m05582 protein haloacid dehalogenase-like hydrolase domain-containing protein 1A, putative, expressed COG0637 Hydrolase no original description	1.3195
12.3.1	N-metabolism.N-degradation.glutamate dehydrogenase	ciclev10031681m|pacid:20802469	highly similar to ( 765) AT5G07440 | Symbols: GDH2 | GDH2 (GLUTAMATE DEHYDROGENASE 2); ATP binding / glutamate dehydrogenase [NAD(P)+]/ glutamate dehydrogenase/ oxidoreductase | chr5:2356153-2357546 FORWARDhighly similar to ( 760) DHEA_NICPL Glutamate dehydrogenase A (EC 1.4.1.3) (GDH A) - Nicotiana plumbaginifolia (Leadwort-leaved tobacco)highly similar to ( 725) loc_os04g45970 12004.m09548 prot…	1.10507
13.1.1.1.1	amino acid metabolism.synthesis.central amino acid metabolism.GABA.Glutamate decarboxylase	ciclev10019831m|pacid:20810707	highly similar to ( 816) AT3G17760 | Symbols: GAD5 | GAD5 (glutamate decarboxylase 5); calmodulin binding | chr3:6078893-6080838 REVERSEhighly similar to ( 788) DCE_PETHY Glutamate decarboxylase (EC 4.1.1.15) (GAD) - Petunia hybrida (Petunia)highly similar to ( 795) loc_os08g36320 12008.m080179 protein glutamate decarboxylase, putative, expressed GadB Pyridoxal_deC no original description	-1.4541
13.1.1.2.1	amino acid metabolism.synthesis.central amino acid metabolism.aspartate.aspartate aminotransferase	ciclev10011760m|pacid:20796279	highly similar to ( 602) AT2G30970 | Symbols: ASP1 | ASP1 (ASPARTATE AMINOTRANSFERASE 1); L-aspartate:2-oxoglutarate aminotransferase | chr2:13179012-13181686 FORWARDmoderately similar to ( 368) AAT1_MEDSA Aspartate aminotransferase 1 (EC 2.6.1.1) (Transaminase A) - Medicago sativa (Alfalfa)highly similar to ( 622) loc_os06g35540 12006.m08091 protein aspartate aminotransferase, mitochondrial prec…	3.38882
13.1.2.3.31	amino acid metabolism.synthesis.glutamate family.arginine.aspartate racemase	ciclev10008863m|pacid:20795090	moderately similar to ( 305) AT1G15410 | Symbols: | aspartate-glutamate racemase family | chr1:5299577-5300681 FORWARDmoderately similar to ( 241) loc_os01g37470 12001.m150628 protein asp/Glu racemase, putative, expressedRacX no original description	-1.0163
13.1.3.1.1	amino acid metabolism.synthesis.aspartate family.asparagine.asparagine synthetase	ciclev10028078m|pacid:20814111	nearly identical (1045) AT3G47340 | Symbols: ASN1, DIN6, AT-ASN1 | ASN1 (GLUTAMINE-DEPENDENT ASPARAGINE SYNTHASE 1); asparagine synthase (glutamine-hydrolyzing) | chr3:17438445-17441043 REVERSEnearly identical (1031) ASNS_ASPOF Asparagine synthetase [glutamine-hydrolyzing] (EC 6.3.5.4) (AS) - Asparagus officinalis (Garden asparagus)highly similar to ( 958) loc_os06g15420 12006.m06255 protein aspa…	-1.23181
13.1.3.4	amino acid metabolism.synthesis.aspartate family.methionine	ciclev10011912m|pacid:20796315	highly similar to ( 720) AT1G02500 | Symbols: SAM1, SAM-1, MAT1 | SAM1 (S-ADENOSYLMETHIONINE SYNTHETASE 1); methionine adenosyltransferase | chr1:519037-520218 FORWARDhighly similar to ( 745) METL_CATRO S-adenosylmethionine synthetase 2 (EC 2.5.1.6) (Methionine adenosyltransferase 2) (AdoMet synthetase 2) - Catharanthus roseus (Rosy periwinkle) (Madagascar periwinkle)highly similar to ( 721) loc_…	1.03972
13.1.3.4.12	amino acid metabolism.synthesis.aspartate family.methionine.homocysteine S-methyltransferase	ciclev10032245m|pacid:20803005	moderately similar to ( 298) AT1G69523 | Symbols: | UbiE/COQ5 methyltransferase family protein | chr1:26129827-26131157 FORWARDmoderately similar to ( 300) loc_os02g51030 12002.m10137 protein S-adenosylmethionine-dependent methyltransferase/ methyltransferase, putative, expressed Methyltransf_11 no original description	-1.21613
13.1.3.4.13	amino acid metabolism.synthesis.aspartate family.methionine.methionine S-methyltransferase	ciclev10000109m|pacid:20785440	nearly identical (1598) AT5G49810 | Symbols: MMT | MMT; S-adenosylmethionine-dependent methyltransferase | chr5:20239418-20246046 FORWARDnearly identical (1474) MMT1_HORVU Methionine S-methyltransferase (EC 2.1.1.12) (AdoMet:Met S-methyltransferase) (Hv-MMT1) - Hordeum vulgare (Barley)nearly identical (1499) loc_os05g01470 12005.m27665 protein methionine S-methyltransferase, putative, expressed n…	-1.18537
13.1.3.5.3	amino acid metabolism.synthesis.aspartate family.lysine.LL-diaminopimelic acid aminotransferase	ciclev10001085m|pacid:20788450	highly similar to ( 603) AT2G13810 | Symbols: ALD1 | ALD1 (AGD2-LIKE DEFENSE RESPONSE PROTEIN1); catalytic/ pyridoxal phosphate binding / transaminase/ transferase, transferring nitrogenous groups | chr2:5768489-5772138 FORWARDhighly similar to ( 583) loc_os03g18810 12003.m35176 protein transaminase/ transferase, transferring nitrogenous groups, putative, expressed PRK07590 COG0436 PRK09276 PRK08…	9.56034
13.1.4.1	amino acid metabolism.synthesis.branched chain group.common	ciclev10007130m|pacid:20790183	highly similar to ( 820) AT3G48560 | Symbols: CSR1, ALS, AHAS, TZP5, IMR1 | CSR1 (CHLORSULFURON/IMIDAZOLINONE RESISTANT 1); acetolactate synthase/ pyruvate decarboxylase | chr3:18001530-18003542 REVERSEhighly similar to ( 830) ILV3_BRANA Acetolactate synthase 3, chloroplast precursor (EC 2.2.1.6) (Acetolactate synthase III) (Acetohydroxy-acid synthase III) (ALS III) - Brassica napus (Rape)highly …	-1.46085
13.1.4.1	amino acid metabolism.synthesis.branched chain group.common	ciclev10030907m|pacid:20802870	nearly identical (1045) AT3G48560 | Symbols: CSR1, ALS, AHAS, TZP5, IMR1 | CSR1 (CHLORSULFURON/IMIDAZOLINONE RESISTANT 1); acetolactate synthase/ pyruvate decarboxylase | chr3:18001530-18003542 REVERSEnearly identical (1058) ILV1_TOBAC Acetolactate synthase 1, chloroplast precursor (EC 2.2.1.6) (Acetolactate synthase I) (Acetohydroxy-acid synthase I) (ALS I) - Nicotiana tabacum (Common tobacco)hi…	-1.44697
13.1.4.1.4	amino acid metabolism.synthesis.branched chain group.common.branched-chain amino acid aminotransferase	ciclev10025674m|pacid:20799765	highly similar to ( 564) AT5G65780 | Symbols: ATBCAT-5 | ATBCAT-5; branched-chain-amino-acid transaminase/ catalytic | chr5:26316418-26318585 FORWARDhighly similar to ( 522) loc_os03g01600 12003.m05706 protein branched-chain-amino-acid aminotransferase, putative, expressed PRK06606 BCAT_beta_family Aminotran_4 PLPDE_IV IlvE PRK08320 D-AAT_like PRK07544 ADCL_like PRK07849 PRK06092 PRK06680 no orig…	1.49822
13.1.4.1.4	amino acid metabolism.synthesis.branched chain group.common.branched-chain amino acid aminotransferase	ciclev10030135m|pacid:20814686	moderately similar to ( 451) AT1G50110 | Symbols: | branched-chain amino acid aminotransferase 6 / branched-chain amino acid transaminase 6 (BCAT6) | chr1:18558203-18560219 REVERSEmoderately similar to ( 434) loc_os05g48450 12005.m083809 protein branched-chain-amino-acid aminotransferase, putative, expressed PRK06606 BCAT_beta_family Aminotran_4 PLPDE_IV IlvE PRK08320 D-AAT_like PRK07544 ADCL_lik…	1.22041
13.1.4.1.4	amino acid metabolism.synthesis.branched chain group.common.branched-chain amino acid aminotransferase	ciclev10029938m|pacid:20812807	moderately similar to ( 430) AT5G65780 | Symbols: ATBCAT-5 | ATBCAT-5; branched-chain-amino-acid transaminase/ catalytic | chr5:26316418-26318585 FORWARDmoderately similar to ( 428) loc_os05g48450 12005.m083809 protein branched-chain-amino-acid aminotransferase, putative, expressed PRK06606 BCAT_beta_family Aminotran_4 PLPDE_IV IlvE PRK08320 D-AAT_like PRK07544 ADCL_like PRK07849 PRK12479 no orig…	1.73151
13.1.4.1.4	amino acid metabolism.synthesis.branched chain group.common.branched-chain amino acid aminotransferase	ciclev10001817m|pacid:20786164	moderately similar to ( 444) AT1G10070 | Symbols: ATBCAT-2 | ATBCAT-2 (ARABIDOPSIS THALIANA BRANCHED-CHAIN AMINO ACID TRANSAMINASE 2); branched-chain-amino-acid transaminase/ catalytic | chr1:3288672-3290164 FORWARDmoderately similar to ( 419) loc_os03g12890 12003.m35111 protein branched-chain-amino-acid aminotransferase, putative, expressed BCAT_beta_family PRK06606 Aminotran_4 PLPDE_IV IlvE ADC…	1.75062
13.1.5.3.1	amino acid metabolism.synthesis.serine-glycine-cysteine group.cysteine.OASTL	ciclev10001793m|pacid:20789313	moderately similar to ( 427) AT3G04940 | Symbols: ATCYSD1, CYSD1 | CYSD1 (CYSTEINE SYNTHASE D1); cysteine synthase | chr3:1365681-1367508 FORWARDmoderately similar to ( 414) CYSKP_SOLTU Cysteine synthase, chloroplast precursor (EC 2.5.1.47) (O-acetylserine sulfhydrylase) (O-acetylserine (Thiol)-lyase) (CSase B) (CS-B) (OAS-TL B) - Solanum tuberosum (Potato)moderately similar to ( 412) loc_os01g74…	-1.45999
13.1.6.1.1	amino acid metabolism.synthesis.aromatic aa.chorismate.3-deoxy-D-arabino-heptulosonate 7-phosphate synthase	ciclev10025342m|pacid:20800599	highly similar to ( 843) AT4G39980 | Symbols: DHS1 | DHS1 (3-DEOXY-D-ARABINO-HEPTULOSONATE 7-PHOSPHATE SYNTHASE 1); 3-deoxy-7-phosphoheptulonate synthase | chr4:18539654-18541832 FORWARDhighly similar to ( 846) AROF_TOBAC Phospho-2-dehydro-3-deoxyheptonate aldolase 1, chloroplast precursor (EC 2.5.1.54) (Phospho-2-keto-3-deoxyheptonate aldolase 1) (DAHP synthetase 1) (3-deoxy-D-arabino-heptuloson…	1.91217
13.1.6.2	amino acid metabolism.synthesis.aromatic aa.phenylalanine and tyrosine	ciclev10001085m|pacid:20788450	highly similar to ( 603) AT2G13810 | Symbols: ALD1 | ALD1 (AGD2-LIKE DEFENSE RESPONSE PROTEIN1); catalytic/ pyridoxal phosphate binding / transaminase/ transferase, transferring nitrogenous groups | chr2:5768489-5772138 FORWARDhighly similar to ( 583) loc_os03g18810 12003.m35176 protein transaminase/ transferase, transferring nitrogenous groups, putative, expressed PRK07590 COG0436 PRK09276 PRK08…	9.56034
13.1.6.3.1	amino acid metabolism.synthesis.aromatic aa.phenylalanine.arogenate dehydratase / prephenate dehydratase	ciclev10015580m|pacid:20816789	moderately similar to ( 436) AT1G11790 | Symbols: ADT1 | ADT1 (arogenate dehydratase 1); arogenate dehydratase/ prephenate dehydratase | chr1:3981476-3984562 FORWARDmoderately similar to ( 409) loc_os03g17730 12003.m07198 protein P-protein, putative, expressed PheA PRK11898 PRK11899 PDT pheA ACT_CM-PDT ACT_AAAH-PDT-like no original description	-2.41485
13.1.6.3.1	amino acid metabolism.synthesis.aromatic aa.phenylalanine.arogenate dehydratase / prephenate dehydratase	ciclev10028359m|pacid:20814264	highly similar to ( 592) AT1G08250 | Symbols: ADT6 | ADT6 (arogenate dehydratase 6); arogenate dehydratase/ prephenate dehydratase | chr1:2588994-2590235 REVERSEhighly similar to ( 565) loc_os04g33390 12004.m08428 protein P-protein, putative, expressed PheA PRK11899 PRK11898 PDT pheA ACT_CM-PDT ACT_AAAH-PDT-like no original description	1.46265
13.1.6.4.1	amino acid metabolism.synthesis.aromatic aa.tyrosine.arogenate dehydrogenase \& prephenate dehydrogenase	ciclev10007630m|pacid:20792618	highly similar to ( 870) AT5G34930 | Symbols: | arogenate dehydrogenase | chr5:13233391-13235522 FORWARDmoderately similar to ( 385) loc_os06g49520 12006.m09476 protein arogenate dehydrogenase isoform 2, putative, expressed TyrA PRK08655 no original description	1.56538
13.1.6.5.1	amino acid metabolism.synthesis.aromatic aa.tryptophan.anthranilate synthase	ciclev10030655m|pacid:20804621	nearly identical (1067) AT2G28880 | Symbols: emb1997 | emb1997 (embryo defective 1997); anthranilate synthase/ catalytic/ oxo-acid-lyase | chr2:12398937-12403108 REVERSEhighly similar to ( 940) loc_os06g48620 12006.m09388 protein EMB1997, putative, expressed TrpE Chorismate_bind PRK07508 PRK09070 PRK05940 GATase1_Anthranilate_Synthase PabA PRK05877 PRK05780 trpG PRK06774 PRK07765 PRK07649 PRK0874…	-1.01891
13.1.6.5.1	amino acid metabolism.synthesis.aromatic aa.tryptophan.anthranilate synthase	ciclev10031010m|pacid:20804481	highly similar to ( 876) AT5G05730 | Symbols: ASA1, TRP5, AMT1, WEI2 | ASA1 (ANTHRANILATE SYNTHASE ALPHA SUBUNIT 1); anthranilate synthase | chr5:1719740-1722811 REVERSEhighly similar to ( 818) loc_os03g15780 12003.m34825 protein anthranilate synthase component I-1, chloroplast precursor, putative, expressed TrpE Chorismate_bind PRK05940 PRK09070 PRK07508 PRK06404 PRK05877 MenF PRK07093 PRK07912 …	-1.538
13.1.6.5.5	amino acid metabolism.synthesis.aromatic aa.tryptophan.tryptophan synthase	ciclev10002141m|pacid:20788274	moderately similar to ( 381) AT4G02610 | Symbols: | tryptophan synthase, alpha subunit, putative | chr4:1147662-1149217 FORWARDmoderately similar to ( 293) TRPA_MAIZE Indole-3-glycerol phosphate lyase, chloroplast precursor (EC 4.1.2.8) (Indole synthase) (Tryptophan synthase alpha chain) (EC 4.2.1.20) (Benzoxazineless 1) - Zea mays (Maize)moderately similar to ( 330) loc_os03g58260 12003.m35459 p…	-1.08522
13.1.6.5.5	amino acid metabolism.synthesis.aromatic aa.tryptophan.tryptophan synthase	ciclev10015207m|pacid:20816386	highly similar to ( 630) AT5G28237 | Symbols: | tryptophan synthase, beta subunit, putative | chr5:10207477-10213542 REVERSEhighly similar to ( 548) TRPB2_MAIZE Tryptophan synthase beta chain 2, chloroplast precursor (EC 4.2.1.20) (Orange pericarp 2) (Fragment) - Zea mays (Maize)highly similar to ( 555) loc_os08g04180 12008.m04562 protein tryptophan synthase beta chain 1, putative, expressed PRK0…	2.39618
13.2.2.2	amino acid metabolism.degradation.glutamate family.proline	ciclev10011584m|pacid:20797071	highly similar to ( 535) AT5G38710 | Symbols: | proline oxidase, putative / osmotic stress-responsive proline dehydrogenase, putative | chr5:15501340-15503899 FORWARDmoderately similar to ( 392) loc_os10g40360 12010.m06805 protein proline oxidase, mitochondrial precursor, putative, expressed Pro_dh PRK11904 no original description	1.81976
13.2.3.1.1	amino acid metabolism.degradation.aspartate family.asparagine.L-asparaginase	ciclev10005302m|pacid:20790520	moderately similar to ( 478) AT5G61540 | Symbols: | L-asparaginase, putative / L-asparagine amidohydrolase, putative | chr5:24745887-24747142 FORWARDmoderately similar to ( 447) loc_os04g46370 12004.m101606 protein L-asparaginase 3 precursor, putative, expressed Glycosylasparaginase Asparaginase_2 COG1446 PRK10226 ASRGL1_like Ntn_Asparaginase_2_like no original description	1.12682
13.2.3.1.1	amino acid metabolism.degradation.aspartate family.asparagine.L-asparaginase	ciclev10001812m|pacid:20787058	highly similar to ( 550) AT3G16150 | Symbols: | L-asparaginase, putative / L-asparagine amidohydrolase, putative | chr3:5471794-5473033 FORWARDmoderately similar to ( 363) ASPG_LUPLU L-asparaginase precursor (EC 3.5.1.1) (L-asparagine amidohydrolase) [Contains: L-asparaginase subunit alpha; L-asparaginase subunit beta] - Lupinus luteus (European yellow lupin)moderately similar to ( 491) loc_os04g…	1.94326
13.2.3.4.1	amino acid metabolism.degradation.aspartate family.methionine.methionine gamma-lyase	ciclev10020136m|pacid:20807277	highly similar to ( 644) AT1G64660 | Symbols: ATMGL | ATMGL (ARABIDOPSIS THALIANA METHIONINE GAMMA-LYASE); catalytic/ methionine gamma-lyase | chr1:24028977-24030537 FORWARDhighly similar to ( 573) loc_os10g37340 12010.m06527 protein O-succinylhomoserine sulfhydrylase, putative, expressed MetC Cys_Met_Meta_PP MET17 PRK06234 PRK08133 PRK08249 PRK07503 PRK07671 PRK08574 PRK08064 PRK07811 PRK08134 P…	1.08744
13.2.4.1	amino acid metabolism.degradation.branched chain group.shared	ciclev10000963m|pacid:20785780	highly similar to ( 637) AT5G09300 | Symbols: | 2-oxoisovalerate dehydrogenase, putative / 3-methyl-2-oxobutanoate dehydrogenase, putative / branched-chain alpha-keto acid dehydrogenase E1 alpha subunit, putative | chr5:2884282-2886291 REVERSEweakly similar to ( 136) ODPA_SOLTU Pyruvate dehydrogenase E1 component subunit alpha, mitochondrial precursor (EC 1.2.4.1) (PDHE1-A) - Solanum tuberosum (P…	-2.29086
13.2.4.1	amino acid metabolism.degradation.branched chain group.shared	ciclev10020068m|pacid:20806722	highly similar to ( 648) AT2G33150 | Symbols: PKT3, PED1, KAT2 | PKT3 (PEROXISOMAL 3-KETOACYL-COA THIOLASE 3); acetyl-CoA C-acyltransferase | chr2:14047814-14050983 REVERSEhighly similar to ( 661) loc_os10g31950 12010.m06045 protein 3-ketoacyl-CoA thiolase 2, peroxisomal precursor, putative, expressed thiolase PRK09052 PRK07661 PRK06845 PRK07108 PRK09051 fadA PRK06445 PRK05790 PRK08234 PRK07491 P…	1.70761
13.2.6.2	amino acid metabolism.degradation.aromatic aa.tyrosine	ciclev10008509m|pacid:20794998	highly similar to ( 684) AT5G54080 | Symbols: HGO | HGO (HOMOGENTISATE 1,2-DIOXYGENASE); homogentisate 1,2-dioxygenase | chr5:21945920-21948070 FORWARDhighly similar to ( 638) HGD_ORYSA Homogentisate 1,2-dioxygenase (EC 1.13.11.5) (Homogentisicase) (Homogentisate oxygenase) (Homogentisic acid oxidase) - Oryza sativa (Rice)highly similar to ( 638) loc_os06g01360 12006.m31818 protein homogentisate …	-1.72009
13.2.6.3	amino acid metabolism.degradation.aromatic aa.tryptophan	ciclev10020604m|pacid:20807687	moderately similar to ( 427) AT3G60510 | Symbols: | enoyl-CoA hydratase/isomerase family protein | chr3:22357584-22360003 REVERSEmoderately similar to ( 425) loc_os10g40540 12010.m06821 protein 3-hydroxyisobutyryl-CoA hydrolase/ catalytic, putative, expressed PRK06493 PRK06028 PRK07828 PRK06952 PRK07759 PRK05617 CaiD ECH PRK07260 PRK05979 PRK05980 PRK06190 PRK07510 no original description	1.01514
14.1	S-assimilation.ATPS	ciclev10001007m|pacid:20787263	highly similar to ( 741) AT1G19920 | Symbols: APS2, ASA1 | APS2; sulfate adenylyltransferase (ATP) | chr1:6914835-6916657 REVERSEhighly similar to ( 624) loc_os04g02050 12004.m35236 protein bifunctional 3-phosphoadenosine 5-phosphosulfate synthetase 2, putative, expressed ATPS ATP-sulfurylase sat MET3 PRK05537 PanC_ATPS no original description	1.24431
15	metal handling	ciclev10013383m|pacid:20797947	weakly similar to ( 162) AT3G47300 | Symbols: SELT | SELT (SELT-LIKE PROTEIN PRECURSOR); selenium binding | chr3:17428685-17429555 REVERSEweakly similar to ( 177) loc_os05g39110 12005.m08090 protein selT-like protein precursor, putative, expressed no original description	1.16565
15.1	metal handling.acquisition	ciclev10000235m|pacid:20789268	highly similar to ( 509) AT5G49740 | Symbols: ATFRO7, FRO7 | ATFRO7 (FERRIC REDUCTION OXIDASE 7); ferric-chelate reductase/ oxidoreductase | chr5:20205549-20208628 REVERSEmoderately similar to ( 462) loc_os04g36720 12004.m08712 protein ferric reductase-like transmembrane component, putative, expressed Ferric_reduct no original description	-2.10737
15.1	metal handling.acquisition	ciclev10019061m|pacid:20807300	highly similar to ( 630) AT5G50160 | Symbols: ATFRO8, FRO8 | FRO8 (FERRIC REDUCTION OXIDASE 8); ferric-chelate reductase/ oxidoreductase | chr5:20415832-20418582 FORWARDmoderately similar to ( 206) loc_os04g48930 12004.m101632 protein ferric-chelate reductase, putative, expressed Ferric_reduct no original description	-2.19033
15.1	metal handling.acquisition	ciclev10019053m|pacid:20807054	highly similar to ( 838) AT1G01580 | Symbols: FRO2, FRD1, ATFRO2 | FRO2 (FERRIC REDUCTION OXIDASE 2); ferric-chelate reductase | chr1:209395-212810 FORWARDmoderately similar to ( 493) loc_os04g48930 12004.m101632 protein ferric-chelate reductase, putative, expressed FAD_binding_8 Ferric_reduct no original description	-1.26599
15.2	metal handling.binding, chelation and storage	ciclev10010072m|pacid:20795643	very weakly similar to (83.2) AT3G15352 | Symbols: ATCOX17, COX17 | ATCOX17; copper chaperone | chr3:5180266-5180490 FORWARDvery weakly similar to (84.0) loc_os02g55134 12002.m100588 protein cytochrome c oxidase copper chaperone, putative, expressed no original description	1.03998
15.2	metal handling.binding, chelation and storage	ciclev10017849m|pacid:20818785	weakly similar to ( 184) AT1G22990 | Symbols: | heavy-metal-associated domain-containing protein / copper chaperone (CCH)-related | chr1:8139221-8140045 FORWARDweakly similar to ( 171) loc_os01g32330 12001.m09558 protein farnesylated protein 2, putative, expressed no original description	-1.47035
15.2	metal handling.binding, chelation and storage	ciclev10004709m|pacid:20791863	weakly similar to ( 120) AT3G06130 | Symbols: | heavy-metal-associated domain-containing protein | chr3:1853048-1854673 REVERSEweakly similar to ( 109) loc_os12g05040 12012.m073762 protein metal ion binding protein, putative, expressed no original description	-1.23314
15.2	metal handling.binding, chelation and storage	ciclev10002981m|pacid:20787928	weakly similar to ( 111) AT1G66240 | Symbols: ATX1, ATATX1 | ATX1 (ARABIDOPSIS HOMOLOG OF ANTI-OXIDANT 1); metal ion binding | chr1:24686445-24686832 REVERSEweakly similar to ( 107) loc_os08g10480 12008.m05181 protein copper chaperone, putative, expressed no original description	1.08765
15.2	metal handling.binding, chelation and storage	ciclev10031989m|pacid:20803269	weakly similar to ( 196) AT5G50740 | Symbols: | metal ion binding | chr5:20635983-20637970 REVERSEweakly similar to ( 191) loc_os04g32030 12004.m08302 protein ATFP3, putative, expressed no original description	-1.05445
15.2	metal handling.binding, chelation and storage	ciclev10010757m|pacid:20793668	moderately similar to ( 283) AT5G56080 | Symbols: ATNAS2, NAS2 | NAS2 (NICOTIANAMINE SYNTHASE 2); nicotianamine synthase | chr5:22711402-22712364 REVERSEmoderately similar to ( 261) NAS2_HORVU Probable nicotianamine synthase 2 (EC 2.5.1.43) (S-adenosyl-L-methionine:S-adenosyl-L-methionine:S-adenosyl-methionine 3-amino-3-carboxypropyltransferase 2) (HvNAS2) - Hordeum vulgare (Barley)moderately sim…	-1.94797
15.2	metal handling.binding, chelation and storage	ciclev10017086m|pacid:20816959	weakly similar to ( 186) AT1G22990 | Symbols: | heavy-metal-associated domain-containing protein / copper chaperone (CCH)-related | chr1:8139221-8140045 FORWARDweakly similar to ( 172) loc_os01g32330 12001.m09558 protein farnesylated protein 2, putative, expressed no original description	2.9865
15.2	metal handling.binding, chelation and storage	ciclev10033767m|pacid:20805449	weakly similar to ( 147) AT1G06330 | Symbols: | copper-binding family protein | chr1:1931671-1932266 REVERSEweakly similar to ( 124) loc_os01g55320 12001.m11691 protein copper ion binding protein, putative, expressed no original description	1.01048
15.2	metal handling.binding, chelation and storage	ciclev10002978m|pacid:20787283	weakly similar to ( 107) AT1G66240 | Symbols: ATX1, ATATX1 | ATX1 (ARABIDOPSIS HOMOLOG OF ANTI-OXIDANT 1); metal ion binding | chr1:24686445-24686832 REVERSEweakly similar to ( 102) loc_os02g32814 12002.m08373 protein heavy metal-associated domain containing protein, expressed no original description	12.9877
16.1.1.1	secondary metabolism.isoprenoids.non-mevalonate pathway.DXS	ciclev10004432m|pacid:20790232	nearly identical (1227) AT4G15560 | Symbols: CLA1, DEF, CLA, DXS, DXPS2 | CLA1 (CLOROPLASTOS ALTERADOS 1); 1-deoxy-D-xylulose-5-phosphate synthase | chr4:8884218-8887254 FORWARDnearly identical (1277) DXS_CAPAN Probable 1-deoxy-D-xylulose-5-phosphate synthase, chloroplast precursor (EC 2.2.1.7) (1-deoxyxylulose-5-phosphate synthase) (DXP synthase) (DXPS) (CapTKT2) - Capsicum annuum (Bell pepper)n…	-1.29187
16.1.1.2	secondary metabolism.isoprenoids.non-mevalonate pathway.DXR	ciclev10019836m|pacid:20809676	highly similar to ( 707) AT5G62790 | Symbols: DXR, PDE129 | DXR (1-DEOXY-D-XYLULOSE 5-PHOSPHATE REDUCTOISOMERASE); 1-deoxy-D-xylulose-5-phosphate reductoisomerase | chr5:25214358-25217292 REVERSEhighly similar to ( 713) DXR_ORYSA 1-deoxy-D-xylulose 5-phosphate reductoisomerase, chloroplast precursor (EC 1.1.1.267) (DXP reductoisomerase) (1-deoxyxylulose-5-phosphate reductoisomerase) (2-C-methyl-D…	-1.21901
16.1.1.10	secondary metabolism.isoprenoids.non-mevalonate pathway.geranylgeranyl pyrophosphate synthase	ciclev10002201m|pacid:20785962	moderately similar to ( 234) AT4G36810 | Symbols: GGPS1 | GGPS1 (GERANYLGERANYL PYROPHOSPHATE SYNTHASE 1); farnesyltranstransferase | chr4:17343513-17344628 FORWARDmoderately similar to ( 244) GGPPS_HEVBR Geranylgeranyl pyrophosphate synthetase, chloroplast precursor (GGPP synthetase) [Includes: Dimethylallyltranstransferase (EC 2.5.1.1); Geranyltranstransferase (EC 2.5.1.10); Farnesyltranstransf…	-1.82365
16.1.1.10	secondary metabolism.isoprenoids.non-mevalonate pathway.geranylgeranyl pyrophosphate synthase	ciclev10008936m|pacid:20793415	very weakly similar to (93.2) AT4G36810 | Symbols: GGPS1 | GGPS1 (GERANYLGERANYL PYROPHOSPHATE SYNTHASE 1); farnesyltranstransferase | chr4:17343513-17344628 FORWARDvery weakly similar to (95.1) GGPPS_CAPAN Geranylgeranyl pyrophosphate synthetase, chloroplast precursor (GGPP synthetase) (GGPS) [Includes: Dimethylallyltranstransferase (EC 2.5.1.1); Geranyltranstransferase (EC 2.5.1.10); Farnesyltr…	3.76174
16.1.4	secondary metabolism.isoprenoids.carotenoids	ciclev10025284m|pacid:20801599	highly similar to ( 788) AT5G49555 | Symbols: | amine oxidase-related | chr5:20107411-20110602 REVERSEhighly similar to ( 695) loc_os12g43590 12012.m08133 protein FAD binding protein, putative, expressed COG1233 no original description	-1.67316
16.1.4	secondary metabolism.isoprenoids.carotenoids	ciclev10004047m|pacid:20788744	highly similar to ( 548) AT3G09580 | Symbols: | amine oxidase family protein | chr3:2942614-2944047 REVERSEmoderately similar to ( 400) loc_os07g43370 12007.m08565 protein oxidoreductase, putative, expressedAmino_oxidase HemY COG1233 PRK11883 no original description	-2.99981
16.1.4.1	secondary metabolism.isoprenoids.carotenoids.phytoene synthase	ciclev10015582m|pacid:20816765	moderately similar to ( 396) AT5G17230 | Symbols: | phytoene synthase (PSY) / geranylgeranyl-diphosphate geranylgeranyl transferase | chr5:5659839-5662087 REVERSEmoderately similar to ( 399) PSY_CAPAN Phytoene synthase, chloroplast precursor (EC 2.5.1.-) - Capsicum annuum (Bell pepper)moderately similar to ( 390) loc_os06g51290 12006.m31943 protein phytoene synthase, chloroplast precursor, putati…	1.5832
16.1.4.5	secondary metabolism.isoprenoids.carotenoids.lycopene beta cyclase	ciclev10004730m|pacid:20792481	highly similar to ( 798) AT3G10230 | Symbols: LYC | LYC (LYCOPENE CYCLASE); lycopene beta cyclase | chr3:3164340-3165449 REVERSEhighly similar to ( 838) LCYB_CAPAN Lycopene beta cyclase, chloroplast precursor (EC 1.14.-.-) - Capsicum annuum (Bell pepper)highly similar to ( 683) loc_os02g09750 12002.m06272 protein lycopene beta cyclase, chloroplast precursor, putative, expressedLycopene_cycl FixC …	-1.21491
16.1.4.6	secondary metabolism.isoprenoids.carotenoids.carotenoid beta ring hydroxylase	ciclev10005481m|pacid:20790438	moderately similar to ( 363) AT4G25700 | Symbols: BETA-OHASE 1, B1, chy1 | BETA-OHASE 1 (BETA-HYDROXYLASE 1); carotene beta-ring hydroxylase | chr4:13094965-13095866 REVERSEmoderately similar to ( 326) loc_os03g03370 12003.m34991 protein beta-carotene hydroxylase, putative, expressed no original description	-1.36932
16.1.4.6	secondary metabolism.isoprenoids.carotenoids.carotenoid beta ring hydroxylase	ciclev10022121m|pacid:20809284	moderately similar to ( 202) AT5G52570 | Symbols: BETA-OHASE 2, B2, CHY2 | BETA-OHASE 2 (BETA-CAROTENE HYDROXYLASE 2); carotene beta-ring hydroxylase | chr5:21334911-21336887 REVERSEweakly similar to ( 182) loc_os03g03370 12003.m34991 protein beta-carotene hydroxylase, putative, expressed no original description	-2.31445
16.1.5	secondary metabolism.isoprenoids.terpenoids	ciclev10007530m|pacid:20794881	nearly identical (1040) AT2G07050 | Symbols: CAS1 | CAS1 (cycloartenol synthase 1); cycloartenol synthase | chr2:2924629-2930295 FORWARDnearly identical (1033) loc_os02g04710 12002.m33547 protein cycloartenol synthase, putative, expressed SQCY_1 SQCY SqhC ISOPREN_C2_like no original description	3.63197
16.1.5	secondary metabolism.isoprenoids.terpenoids	ciclev10007532m|pacid:20793980	nearly identical (1165) AT2G07050 | Symbols: CAS1 | CAS1 (cycloartenol synthase 1); cycloartenol synthase | chr2:2924629-2930295 FORWARDnearly identical (1111) loc_os02g04710 12002.m33547 protein cycloartenol synthase, putative, expressed SQCY_1 SQCY SqhC ISOPREN_C2_like no original description	-1.60423
16.1.5	secondary metabolism.isoprenoids.terpenoids	ciclev10027855m|pacid:20813354	nearly identical (1177) AT1G78955 | Symbols: CAMS1 | CAMS1 (Camelliol C synthase 1); beta-amyrin synthase | chr1:29689153-29694255 REVERSEhighly similar to ( 928) loc_os02g04710 12002.m33547 protein cycloartenol synthase, putative, expressed SQCY_1 SQCY SqhC ISOPREN_C2_like no original description	-2.29086
16.1.5	secondary metabolism.isoprenoids.terpenoids	ciclev10014633m|pacid:20816032	moderately similar to ( 468) AT1G61680 | Symbols: TPS14, ATTPS14 | TPS14 (TERPENE SYNTHASE 14); S-linalool synthase | chr1:22772455-22774687 REVERSEmoderately similar to ( 262) DCS1_GOSHI (+)-delta-cadinene synthase (EC 4.2.3.13) (D-cadinene synthase) - Gossypium hirsutum (Upland cotton)moderately similar to ( 367) loc_os02g02930 12002.m05643 protein terpene synthase 2, putative, expressedTerpene…	3.60335
16.1.5	secondary metabolism.isoprenoids.terpenoids	ciclev10030056m|pacid:20813431	no original description	2.43054
16.1.5	secondary metabolism.isoprenoids.terpenoids	ciclev10017785m|pacid:20817635	moderately similar to ( 378) AT3G25830 | Symbols: ATTPS-CIN | ATTPS-CIN (terpene synthase-like sequence-1,8-cineole); (E)-beta-ocimene synthase/ myrcene synthase | chr3:9447545-9450316 FORWARDmoderately similar to ( 294) DCS1_GOSHI (+)-delta-cadinene synthase (EC 4.2.3.13) (D-cadinene synthase) - Gossypium hirsutum (Upland cotton)moderately similar to ( 237) loc_os04g27340 12004.m07857 protein te…	3.1115
16.2	secondary metabolism.phenylpropanoids	ciclev10023671m|pacid:20807623	moderately similar to ( 218) AT3G26040 | Symbols: | transferase family protein | chr3:9519741-9521069 FORWARDvery weakly similar to (90.5) HCBT2_DIACA Anthranilate N-benzoyltransferase protein 2 (EC 2.3.1.144) (Anthranilate N-hydroxycinnamoyl/benzoyltransferase 2) - Dianthus caryophyllus (Carnation) (Clove pink)very weakly similar to (90.5) loc_os08g43040 12008.m26780 protein anthranilate N-benzo…	5.08765
16.2	secondary metabolism.phenylpropanoids	ciclev10006646m|pacid:20791095	weakly similar to ( 131) AT4G35160 | Symbols: | O-methyltransferase family 2 protein | chr4:16730989-16732808 REVERSEmoderately similar to ( 268) 7OMT9_MEDSA Isoflavone-7-O-methyltransferase 9 (EC 2.1.1.150) (Isoflavone-O-methyltransferase 9) (7 IOMT-9) - Medicago sativa (Alfalfa)moderately similar to ( 226) loc_os07g27970 12007.m07070 protein O-methyltransferase ZRP4, putative, expressed Methylt…	-1.03788
16.2	secondary metabolism.phenylpropanoids	ciclev10031489m|pacid:20804761	highly similar to ( 557) AT5G17540 | Symbols: | transferase family protein | chr5:5782061-5783682 REVERSEweakly similar to ( 159) HCBT1_DIACA Anthranilate N-benzoyltransferase protein 1 (EC 2.3.1.144) (Anthranilate N-hydroxycinnamoyl/benzoyltransferase 1) - Dianthus caryophyllus (Carnation) (Clove pink)highly similar to ( 593) loc_os10g35950 12010.m06411 protein 10-deacetylbaccatin III 10-O-acety…	1.25951
16.2	secondary metabolism.phenylpropanoids	ciclev10006612m|pacid:20792353	moderately similar to ( 236) AT1G24430 | Symbols: | transferase/ transferase, transferring acyl groups other than amino-acyl groups | chr1:8658190-8659497 REVERSEvery weakly similar to (81.3) HCBT1_DIACA Anthranilate N-benzoyltransferase protein 1 (EC 2.3.1.144) (Anthranilate N-hydroxycinnamoyl/benzoyltransferase 1) - Dianthus caryophyllus (Carnation) (Clove pink)very weakly similar to (88.6) loc…	-1.69697
16.2	secondary metabolism.phenylpropanoids	ciclev10031592m|pacid:20805830	highly similar to ( 596) AT5G41040 | Symbols: | transferase family protein | chr5:16431582-16433086 FORWARDmoderately similar to ( 230) HCBT1_DIACA Anthranilate N-benzoyltransferase protein 1 (EC 2.3.1.144) (Anthranilate N-hydroxycinnamoyl/benzoyltransferase 1) - Dianthus caryophyllus (Carnation) (Clove pink)highly similar to ( 560) loc_os11g31090 12011.m07014 protein transferase, putative, expre…	-1.77865
16.2	secondary metabolism.phenylpropanoids	ciclev10029166m|pacid:20814733	moderately similar to ( 317) AT2G22570 | Symbols: ATNIC1, NIC1 | NIC1 (NICOTINAMIDASE 1); catalytic/ nicotinamidase | chr2:9590021-9590846 REVERSEmoderately similar to ( 290) loc_os02g39400 12002.m09028 protein isochorismatase hydrolase, putative, expressedcysteine_hydrolases no original description	-1.10543
16.2	secondary metabolism.phenylpropanoids	ciclev10001160m|pacid:20789055	moderately similar to ( 287) AT3G26040 | Symbols: | transferase family protein | chr3:9519741-9521069 FORWARDvery weakly similar to (95.5) HCBT1_DIACA Anthranilate N-benzoyltransferase protein 1 (EC 2.3.1.144) (Anthranilate N-hydroxycinnamoyl/benzoyltransferase 1) - Dianthus caryophyllus (Carnation) (Clove pink)weakly similar to ( 115) loc_os08g43040 12008.m26780 protein anthranilate N-benzoyltra…	3.34425
16.2	secondary metabolism.phenylpropanoids	ciclev10027036m|pacid:20799747	moderately similar to ( 224) AT3G26040 | Symbols: | transferase family protein | chr3:9519741-9521069 FORWARDvery weakly similar to ( 100) loc_os04g42250 12004.m35365 protein anthranilate N-benzoyltransferase protein 2, putative, expressedTransferase no original description	-1.64283
16.2	secondary metabolism.phenylpropanoids	ciclev10006550m|pacid:20789899	weakly similar to ( 167) AT4G35160 | Symbols: | O-methyltransferase family 2 protein | chr4:16730989-16732808 REVERSEmoderately similar to ( 308) 7OMT9_MEDSA Isoflavone-7-O-methyltransferase 9 (EC 2.1.1.150) (Isoflavone-O-methyltransferase 9) (7 IOMT-9) - Medicago sativa (Alfalfa)moderately similar to ( 269) loc_os05g43940 12005.m08520 protein O-methyltransferase ZRP4, putative, expressed Methylt…	-2.81924
16.2	secondary metabolism.phenylpropanoids	ciclev10015146m|pacid:20818977	moderately similar to ( 317) AT3G26040 | Symbols: | transferase family protein | chr3:9519741-9521069 FORWARDvery weakly similar to (85.9) HCBT1_DIACA Anthranilate N-benzoyltransferase protein 1 (EC 2.3.1.144) (Anthranilate N-hydroxycinnamoyl/benzoyltransferase 1) - Dianthus caryophyllus (Carnation) (Clove pink)weakly similar to ( 114) loc_os02g39850 12002.m09071 protein anthranilate N-benzoyltra…	-1.20933
16.2	secondary metabolism.phenylpropanoids	ciclev10010861m|pacid:20799312	moderately similar to ( 372) AT1G65450 | Symbols: | transferase family protein | chr1:24318035-24318895 FORWARDweakly similar to ( 183) HCBT1_DIACA Anthranilate N-benzoyltransferase protein 1 (EC 2.3.1.144) (Anthranilate N-hydroxycinnamoyl/benzoyltransferase 1) - Dianthus caryophyllus (Carnation) (Clove pink)moderately similar to ( 234) loc_os11g31090 12011.m07014 protein transferase, putative, e…	1.40958
16.2	secondary metabolism.phenylpropanoids	ciclev10031495m|pacid:20804006	highly similar to ( 571) AT2G40230 | Symbols: | transferase family protein | chr2:16803285-16804586 REVERSEweakly similar to ( 152) HCBT2_DIACA Anthranilate N-benzoyltransferase protein 2 (EC 2.3.1.144) (Anthranilate N-hydroxycinnamoyl/benzoyltransferase 2) - Dianthus caryophyllus (Carnation) (Clove pink)moderately similar to ( 247) loc_os01g28474 12001.m09289 protein transferase, putative, expre…	-1.33775
16.2	secondary metabolism.phenylpropanoids	ciclev10028364m|pacid:20812611	highly similar to ( 504) AT1G78990 | Symbols: | transferase family protein | chr1:29713531-29714969 REVERSEweakly similar to ( 102) HCBT3_DIACA Anthranilate N-benzoyltransferase protein 3 (EC 2.3.1.144) (Anthranilate N-hydroxycinnamoyl/benzoyltransferase 3) - Dianthus caryophyllus (Carnation) (Clove pink)moderately similar to ( 303) loc_os04g51980 12004.m10093 protein transferase, putative, expre…	-2.04135
16.2	secondary metabolism.phenylpropanoids	ciclev10005276m|pacid:20790103	weakly similar to ( 161) AT4G35160 | Symbols: | O-methyltransferase family 2 protein | chr4:16730989-16732808 REVERSEmoderately similar to ( 325) 7OMT9_MEDSA Isoflavone-7-O-methyltransferase 9 (EC 2.1.1.150) (Isoflavone-O-methyltransferase 9) (7 IOMT-9) - Medicago sativa (Alfalfa)moderately similar to ( 273) loc_os05g43940 12005.m08520 protein O-methyltransferase ZRP4, putative, expressed Methylt…	-1.53473
16.2	secondary metabolism.phenylpropanoids	ciclev10011647m|pacid:20797445	highly similar to ( 640) AT5G01210 | Symbols: | transferase family protein | chr5:84554-85981 FORWARDweakly similar to ( 105) HCBT1_DIACA Anthranilate N-benzoyltransferase protein 1 (EC 2.3.1.144) (Anthranilate N-hydroxycinnamoyl/benzoyltransferase 1) - Dianthus caryophyllus (Carnation) (Clove pink)moderately similar to ( 467) loc_os01g63480 12001.m12464 protein AER, putative, expressedTransferas…	1.11794
16.2	secondary metabolism.phenylpropanoids	ciclev10012033m|pacid:20796425	moderately similar to ( 219) AT4G35160 | Symbols: | O-methyltransferase family 2 protein | chr4:16730989-16732808 REVERSEmoderately similar to ( 313) 7OMT8_MEDSA Isoflavone-7-O-methyltransferase 8 (EC 2.1.1.150) (Isoflavone-O-methyltransferase 8) (7-IOMT-8) - Medicago sativa (Alfalfa)moderately similar to ( 301) loc_os12g25450 12012.m06370 protein O-methyltransferase ZRP4, putative, expressed Met…	4.84254
16.2	secondary metabolism.phenylpropanoids	ciclev10015302m|pacid:20819212	highly similar to ( 653) AT5G41040 | Symbols: | transferase family protein | chr5:16431582-16433086 FORWARDmoderately similar to ( 207) HCBT1_DIACA Anthranilate N-benzoyltransferase protein 1 (EC 2.3.1.144) (Anthranilate N-hydroxycinnamoyl/benzoyltransferase 1) - Dianthus caryophyllus (Carnation) (Clove pink)highly similar to ( 551) loc_os11g31090 12011.m07014 protein transferase, putative, expre…	-1.41089
16.2	secondary metabolism.phenylpropanoids	ciclev10015249m|pacid:20816415	moderately similar to ( 412) AT5G17540 | Symbols: | transferase family protein | chr5:5782061-5783682 REVERSEweakly similar to ( 158) HCBT1_DIACA Anthranilate N-benzoyltransferase protein 1 (EC 2.3.1.144) (Anthranilate N-hydroxycinnamoyl/benzoyltransferase 1) - Dianthus caryophyllus (Carnation) (Clove pink)moderately similar to ( 425) loc_os10g35950 12010.m06411 protein 10-deacetylbaccatin III 10…	1.69707
16.2	secondary metabolism.phenylpropanoids	ciclev10015708m|pacid:20818094	moderately similar to ( 234) AT4G35160 | Symbols: | O-methyltransferase family 2 protein | chr4:16730989-16732808 REVERSEmoderately similar to ( 338) 7OMT8_MEDSA Isoflavone-7-O-methyltransferase 8 (EC 2.1.1.150) (Isoflavone-O-methyltransferase 8) (7-IOMT-8) - Medicago sativa (Alfalfa)moderately similar to ( 323) loc_os12g25450 12012.m06370 protein O-methyltransferase ZRP4, putative, expressed Met…	-1.45721
16.2	secondary metabolism.phenylpropanoids	ciclev10027530m|pacid:20799568	moderately similar to ( 216) AT3G26040 | Symbols: | transferase family protein | chr3:9519741-9521069 FORWARDvery weakly similar to (93.2) HCBT1_DIACA Anthranilate N-benzoyltransferase protein 1 (EC 2.3.1.144) (Anthranilate N-hydroxycinnamoyl/benzoyltransferase 1) - Dianthus caryophyllus (Carnation) (Clove pink)weakly similar to ( 109) loc_os08g10420 12008.m05175 protein anthranilate N-benzoyltra…	-1.26421
16.2	secondary metabolism.phenylpropanoids	ciclev10028328m|pacid:20813114	highly similar to ( 534) AT1G32910 | Symbols: | transferase family protein | chr1:11925426-11926908 FORWARDweakly similar to ( 121) HCBT3_DIACA Anthranilate N-benzoyltransferase protein 3 (EC 2.3.1.144) (Anthranilate N-hydroxycinnamoyl/benzoyltransferase 3) - Dianthus caryophyllus (Carnation) (Clove pink)moderately similar to ( 358) loc_os04g51980 12004.m10093 protein transferase, putative, expre…	-1.01311
16.2	secondary metabolism.phenylpropanoids	ciclev10026558m|pacid:20800793	moderately similar to ( 234) AT5G48930 | Symbols: HCT | HCT (HYDROXYCINNAMOYL-COA SHIKIMATE/QUINATE HYDROXYCINNAMOYL TRANSFERASE); quinate O-hydroxycinnamoyltransferase/ shikimate O-hydroxycinnamoyltransferase/ transferase | chr5:19836654-19838092 REVERSEweakly similar to ( 157) HCBT1_DIACA Anthranilate N-benzoyltransferase protein 1 (EC 2.3.1.144) (Anthranilate N-hydroxycinnamoyl/benzoyltransfer…	-1.25367
16.2	secondary metabolism.phenylpropanoids	ciclev10006986m|pacid:20791426	moderately similar to ( 328) AT1G24430 | Symbols: | transferase/ transferase, transferring acyl groups other than amino-acyl groups | chr1:8658190-8659497 REVERSEweakly similar to ( 124) loc_os02g39850 12002.m09071 protein anthranilate N-benzoyltransferase protein 1, putative, expressedTransferase no original description	1.65469
16.2	secondary metabolism.phenylpropanoids	ciclev10026349m|pacid:20799649	moderately similar to ( 323) AT2G22570 | Symbols: ATNIC1, NIC1 | NIC1 (NICOTINAMIDASE 1); catalytic/ nicotinamidase | chr2:9590021-9590846 REVERSEmoderately similar to ( 303) loc_os02g39400 12002.m09028 protein isochorismatase hydrolase, putative, expressedcysteine_hydrolases no original description	-1.15034
16.2	secondary metabolism.phenylpropanoids	ciclev10001101m|pacid:20785940	moderately similar to ( 286) AT3G26040 | Symbols: | transferase family protein | chr3:9519741-9521069 FORWARDweakly similar to ( 102) HCBT1_DIACA Anthranilate N-benzoyltransferase protein 1 (EC 2.3.1.144) (Anthranilate N-hydroxycinnamoyl/benzoyltransferase 1) - Dianthus caryophyllus (Carnation) (Clove pink)weakly similar to ( 116) loc_os08g43040 12008.m26780 protein anthranilate N-benzoyltransfer…	2.15983
16.2	secondary metabolism.phenylpropanoids	ciclev10015723m|pacid:20816448	weakly similar to ( 175) AT4G35160 | Symbols: | O-methyltransferase family 2 protein | chr4:16730989-16732808 REVERSEmoderately similar to ( 348) 7OMT9_MEDSA Isoflavone-7-O-methyltransferase 9 (EC 2.1.1.150) (Isoflavone-O-methyltransferase 9) (7 IOMT-9) - Medicago sativa (Alfalfa)moderately similar to ( 275) loc_os08g19420 12008.m06012 protein O-methyltransferase ZRP4, putative, expressed Methylt…	-1.68136
16.2	secondary metabolism.phenylpropanoids	ciclev10017559m|pacid:20818605	weakly similar to ( 135) AT5G46060 | Symbols: | unknown protein | chr5:18681533-18682459 FORWARDmoderately similar to ( 211) 7OMT8_MEDSA Isoflavone-7-O-methyltransferase 8 (EC 2.1.1.150) (Isoflavone-O-methyltransferase 8) (7-IOMT-8) - Medicago sativa (Alfalfa)weakly similar to ( 154) loc_os05g43940 12005.m08520 protein O-methyltransferase ZRP4, putative, expressed DUF599 Methyltransf_2 no origina…	-3.91235
16.2	secondary metabolism.phenylpropanoids	ciclev10017625m|pacid:20818433	moderately similar to ( 402) AT5G41040 | Symbols: | transferase family protein | chr5:16431582-16433086 FORWARDweakly similar to ( 182) HCBT3_DIACA Anthranilate N-benzoyltransferase protein 3 (EC 2.3.1.144) (Anthranilate N-hydroxycinnamoyl/benzoyltransferase 3) - Dianthus caryophyllus (Carnation) (Clove pink)moderately similar to ( 375) loc_os11g31090 12011.m07014 protein transferase, putative, e…	-2.25688
16.2	secondary metabolism.phenylpropanoids	ciclev10011715m|pacid:20799016	moderately similar to ( 341) AT5G67150 | Symbols: | transferase family protein | chr5:26795880-26797226 REVERSEvery weakly similar to (91.3) HCBT2_DIACA Anthranilate N-benzoyltransferase protein 2 (EC 2.3.1.144) (Anthranilate N-hydroxycinnamoyl/benzoyltransferase 2) - Dianthus caryophyllus (Carnation) (Clove pink)moderately similar to ( 332) loc_os08g02020 12008.m04350 protein conserved hypotheti…	3.95802
16.2	secondary metabolism.phenylpropanoids	ciclev10003243m|pacid:20786774	moderately similar to ( 262) AT3G26040 | Symbols: | transferase family protein | chr3:9519741-9521069 FORWARDvery weakly similar to (87.4) HCBT1_DIACA Anthranilate N-benzoyltransferase protein 1 (EC 2.3.1.144) (Anthranilate N-hydroxycinnamoyl/benzoyltransferase 1) - Dianthus caryophyllus (Carnation) (Clove pink)very weakly similar to (97.4) loc_os06g08580 12006.m05577 protein anthranilate N-benzo…	1.61244
16.2	secondary metabolism.phenylpropanoids	ciclev10003709m|pacid:20787047	highly similar to ( 615) AT1G27620 | Symbols: | transferase family protein | chr1:9608444-9610432 FORWARDweakly similar to ( 180) HCBT1_DIACA Anthranilate N-benzoyltransferase protein 1 (EC 2.3.1.144) (Anthranilate N-hydroxycinnamoyl/benzoyltransferase 1) - Dianthus caryophyllus (Carnation) (Clove pink)moderately similar to ( 413) loc_os01g28474 12001.m09289 protein transferase, putative, express…	-1.76173
16.2.1.1	secondary metabolism.phenylpropanoids.lignin biosynthesis.PAL	ciclev10011134m|pacid:20797379	nearly identical (1211) AT2G37040 | Symbols: pal1, ATPAL1 | pal1 (Phe ammonia lyase 1); phenylalanine ammonia-lyase | chr2:15557602-15560237 REVERSEnearly identical (1225) PAL1_TOBAC Phenylalanine ammonia-lyase (EC 4.3.1.5) - Nicotiana tabacum (Common tobacco)nearly identical (1093) loc_os04g43800 12004.m09339 protein phenylalanine ammonia-lyase, putative, expressed PAL PAL-HAL HutH PRK09367 no o…	1.89395
16.2.1.1	secondary metabolism.phenylpropanoids.lignin biosynthesis.PAL	ciclev10027912m|pacid:20814092	nearly identical (1186) AT2G37040 | Symbols: pal1, ATPAL1 | pal1 (Phe ammonia lyase 1); phenylalanine ammonia-lyase | chr2:15557602-15560237 REVERSEnearly identical (1217) PAL1_TOBAC Phenylalanine ammonia-lyase (EC 4.3.1.5) - Nicotiana tabacum (Common tobacco)nearly identical (1079) loc_os02g41650 12002.m33781 protein phenylalanine ammonia-lyase, putative, expressed PAL PAL-HAL HutH PRK09367 no o…	-1.77217
16.2.1.1	secondary metabolism.phenylpropanoids.lignin biosynthesis.PAL	ciclev10027913m|pacid:20814546	nearly identical (1182) AT2G37040 | Symbols: pal1, ATPAL1 | pal1 (Phe ammonia lyase 1); phenylalanine ammonia-lyase | chr2:15557602-15560237 REVERSEnearly identical (1213) PAL1_TOBAC Phenylalanine ammonia-lyase (EC 4.3.1.5) - Nicotiana tabacum (Common tobacco)nearly identical (1074) loc_os02g41650 12002.m33781 protein phenylalanine ammonia-lyase, putative, expressed PAL PAL-HAL HutH PRK09367 no o…	-1.16891
16.2.1.3	secondary metabolism.phenylpropanoids.lignin biosynthesis.4CL	ciclev10033676m|pacid:20803742	moderately similar to ( 478) AT1G20510 | Symbols: OPCL1 | OPCL1 (OPC-8:0 COA LIGASE1); 4-coumarate-CoA ligase | chr1:7103939-7105856 REVERSEmoderately similar to ( 373) 4CL1_TOBAC 4-coumarate--CoA ligase 1 (EC 6.2.1.12) (4CL 1) (4-coumaroyl-CoA synthase 1) - Nicotiana tabacum (Common tobacco)moderately similar to ( 459) loc_os03g04000 12003.m05932 protein 4-coumarate--CoA ligase 1, putative, expr…	3.25758
16.2.1.3	secondary metabolism.phenylpropanoids.lignin biosynthesis.4CL	ciclev10000764m|pacid:20789127	highly similar to ( 815) AT1G20510 | Symbols: OPCL1 | OPCL1 (OPC-8:0 COA LIGASE1); 4-coumarate-CoA ligase | chr1:7103939-7105856 REVERSEmoderately similar to ( 362) 4CL1_TOBAC 4-coumarate--CoA ligase 1 (EC 6.2.1.12) (4CL 1) (4-coumaroyl-CoA synthase 1) - Nicotiana tabacum (Common tobacco)highly similar to ( 658) loc_os03g04000 12003.m05932 protein 4-coumarate--CoA ligase 1, putative, expressed Ca…	1.36258
16.2.1.3	secondary metabolism.phenylpropanoids.lignin biosynthesis.4CL	ciclev10017962m|pacid:20816625	very weakly similar to (95.5) AT1G20480 | Symbols: | 4-coumarate--CoA ligase family protein / 4-coumaroyl-CoA synthase family protein | chr1:7094978-7097073 REVERSEvery weakly similar to (80.5) 4CL1_TOBAC 4-coumarate--CoA ligase 1 (EC 6.2.1.12) (4CL 1) (4-coumaroyl-CoA synthase 1) - Nicotiana tabacum (Common tobacco)nearly identical (1656) loc_os04g39780 12004.m08964 protein AMP-binding enzyme fa…	4.0695
16.2.1.3	secondary metabolism.phenylpropanoids.lignin biosynthesis.4CL	ciclev10007733m|pacid:20793342	highly similar to ( 786) AT3G21240 | Symbols: 4CL2, AT4CL2 | 4CL2 (4-COUMARATE:COA LIGASE 2); 4-coumarate-CoA ligase | chr3:7454497-7457314 REVERSEhighly similar to ( 850) 4CL1_TOBAC 4-coumarate--CoA ligase 1 (EC 6.2.1.12) (4CL 1) (4-coumaroyl-CoA synthase 1) - Nicotiana tabacum (Common tobacco)highly similar to ( 744) loc_os02g08100 12002.m06156 protein 4-coumarate--CoA ligase 1, putative, expre…	-1.22458
16.2.1.6	secondary metabolism.phenylpropanoids.lignin biosynthesis.CCoAOMT	ciclev10026731m|pacid:20800689	moderately similar to ( 243) AT4G34050 | Symbols: | caffeoyl-CoA 3-O-methyltransferase, putative | chr4:16310844-16311973 FORWARDmoderately similar to ( 247) CAMT_SOLTU Caffeoyl-CoA O-methyltransferase (EC 2.1.1.104) (Trans-caffeoyl-CoA 3-O-methyltransferase) (CCoAMT) (CCoAOMT) - Solanum tuberosum (Potato)moderately similar to ( 230) loc_os06g06980 12006.m31989 protein caffeoyl-CoA O-methyltransf…	-1.1948
16.2.1.10	secondary metabolism.phenylpropanoids.lignin biosynthesis.CAD	ciclev10025933m|pacid:20800796	highly similar to ( 501) AT4G37990 | Symbols: ELI3-2, ELI3, ATCAD8, CAD-B2 | ELI3-2 (ELICITOR-ACTIVATED GENE 3-2); aryl-alcohol dehydrogenase/ mannitol dehydrogenase | chr4:17855964-17857388 FORWARDhighly similar to ( 572) MTDH_FRAAN Probable mannitol dehydrogenase (EC 1.1.1.255) (NAD-dependent mannitol dehydrogenase) - Fragaria ananassa (Strawberry)moderately similar to ( 441) loc_os10g29470 120…	2.8071
16.2.1.10	secondary metabolism.phenylpropanoids.lignin biosynthesis.CAD	ciclev10026656m|pacid:20801426	weakly similar to ( 153) AT3G19450 | Symbols: CAD4, ATCAD4, CAD, CAD-C | ATCAD4; cinnamyl-alcohol dehydrogenase | chr3:6744859-6747005 FORWARDweakly similar to ( 158) CADH9_TOBAC Cinnamyl alcohol dehydrogenase (EC 1.1.1.195) (CAD) - Nicotiana tabacum (Common tobacco)weakly similar to ( 145) loc_os02g09490 12002.m06246 protein cinnamyl alcohol dehydrogenase, putative, expressed no original descrip…	-2.43591
16.2.1.10	secondary metabolism.phenylpropanoids.lignin biosynthesis.CAD	ciclev10026415m|pacid:20800664	moderately similar to ( 253) AT4G37990 | Symbols: ELI3-2, ELI3, ATCAD8, CAD-B2 | ELI3-2 (ELICITOR-ACTIVATED GENE 3-2); aryl-alcohol dehydrogenase/ mannitol dehydrogenase | chr4:17855964-17857388 FORWARDmoderately similar to ( 273) MTDH_FRAAN Probable mannitol dehydrogenase (EC 1.1.1.255) (NAD-dependent mannitol dehydrogenase) - Fragaria ananassa (Strawberry)moderately similar to ( 225) loc_os09g2…	2.32469
16.4.1	secondary metabolism.N misc.alkaloid-like	ciclev10015739m|pacid:20817575	weakly similar to ( 170) AT3G51420 | Symbols: SSL4, ATSSL4 | SSL4 (STRICTOSIDINE SYNTHASE-LIKE 4); strictosidine synthase | chr3:19084082-19085451 FORWARDmoderately similar to ( 225) loc_os07g42250 12007.m08460 protein strictosidine synthase 1 precursor, putative, expressed Str_synth COG3386 no original description	-9.11937
16.4.1	secondary metabolism.N misc.alkaloid-like	ciclev10018301m|pacid:20818135	highly similar to ( 561) AT2G20340 | Symbols: | tyrosine decarboxylase, putative | chr2:8779804-8782490 FORWARDhighly similar to ( 637) TYDC4_PETCR Tyrosine decarboxylase 4 (EC 4.1.1.25) - Petroselinum crispum (Parsley) (Petroselinum hortense)highly similar to ( 548) loc_os07g25590 12007.m06837 protein tyrosine decarboxylase 1, putative, expressed Pyridoxal_deC GadB no original description	2.95452
16.4.1	secondary metabolism.N misc.alkaloid-like	ciclev10033968m|pacid:20805606	highly similar to ( 621) AT2G20340 | Symbols: | tyrosine decarboxylase, putative | chr2:8779804-8782490 FORWARDhighly similar to ( 731) TYDC4_PETCR Tyrosine decarboxylase 4 (EC 4.1.1.25) - Petroselinum crispum (Parsley) (Petroselinum hortense)highly similar to ( 601) loc_os07g25590 12007.m06837 protein tyrosine decarboxylase 1, putative, expressed Pyridoxal_deC GadB no original description	2.5572
16.4.1	secondary metabolism.N misc.alkaloid-like	ciclev10015735m|pacid:20819077	weakly similar to ( 150) AT3G51420 | Symbols: SSL4, ATSSL4 | SSL4 (STRICTOSIDINE SYNTHASE-LIKE 4); strictosidine synthase | chr3:19084082-19085451 FORWARDmoderately similar to ( 231) loc_os07g42250 12007.m08460 protein strictosidine synthase 1 precursor, putative, expressed Str_synth COG3386 no original description	-1.09876
16.4.1	secondary metabolism.N misc.alkaloid-like	ciclev10031252m|pacid:20804131	highly similar to ( 620) AT2G20340 | Symbols: | tyrosine decarboxylase, putative | chr2:8779804-8782490 FORWARDhighly similar to ( 716) TYDC3_PETCR Tyrosine decarboxylase 3 (EC 4.1.1.25) - Petroselinum crispum (Parsley) (Petroselinum hortense)highly similar to ( 595) loc_os07g25590 12007.m06837 protein tyrosine decarboxylase 1, putative, expressed Pyridoxal_deC GadB no original description	3.28928
16.4.1	secondary metabolism.N misc.alkaloid-like	ciclev10000723m|pacid:20788958	highly similar to ( 619) AT2G20340 | Symbols: | tyrosine decarboxylase, putative | chr2:8779804-8782490 FORWARDhighly similar to ( 718) TYDC3_PETCR Tyrosine decarboxylase 3 (EC 4.1.1.25) - Petroselinum crispum (Parsley) (Petroselinum hortense)highly similar to ( 599) loc_os07g25590 12007.m06837 protein tyrosine decarboxylase 1, putative, expressed Pyridoxal_deC GadB no original description	2.68056
16.4.1	secondary metabolism.N misc.alkaloid-like	ciclev10018092m|pacid:20816629	weakly similar to ( 156) AT3G51420 | Symbols: SSL4, ATSSL4 | SSL4 (STRICTOSIDINE SYNTHASE-LIKE 4); strictosidine synthase | chr3:19084082-19085451 FORWARDmoderately similar to ( 229) loc_os07g42250 12007.m08460 protein strictosidine synthase 1 precursor, putative, expressed Str_synth COG3386 no original description	1.7056
16.4.1	secondary metabolism.N misc.alkaloid-like	ciclev10025359m|pacid:20801973	highly similar to ( 544) AT2G20340 | Symbols: | tyrosine decarboxylase, putative | chr2:8779804-8782490 FORWARDhighly similar to ( 591) TYDC3_PETCR Tyrosine decarboxylase 3 (EC 4.1.1.25) - Petroselinum crispum (Parsley) (Petroselinum hortense)highly similar to ( 563) loc_os10g26110 12010.m05554 protein tyrosine decarboxylase 4, putative, expressed Pyridoxal_deC GadB no original description	2.32469
16.5.99.1	secondary metabolism.sulfur-containing.misc.alliinase	ciclev10003681m|pacid:20788699	highly similar to ( 557) AT1G34060 | Symbols: | alliinase family protein | chr1:12396561-12398299 REVERSEmoderately similar to ( 496) loc_os01g52010 12001.m11376 protein alliin lyase precursor, putative, expressedAlliinase_C EGF_alliinase COG0436 no original description	1.99696
16.7	secondary metabolism.wax	ciclev10019265m|pacid:20806008	highly similar to ( 781) AT1G02205 | Symbols: CER1 | CER1 (ECERIFERUM 1); octadecanal decarbonylase | chr1:418818-422154 FORWARDhighly similar to ( 692) loc_os10g33250 12010.m21915 protein CER1, putative, expressed no original description	3.17511
16.7	secondary metabolism.wax	ciclev10011291m|pacid:20796260	highly similar to ( 757) AT1G02205 | Symbols: CER1 | CER1 (ECERIFERUM 1); octadecanal decarbonylase | chr1:418818-422154 FORWARDhighly similar to ( 707) loc_os10g33250 12010.m21915 protein CER1, putative, expressed no original description	-2.8752
16.8.1.21	secondary metabolism.flavonoids.anthocyanins.anthocyanin 5-aromatic acyltransferase	ciclev10010723m|pacid:20793469	moderately similar to ( 316) AT3G29635 | Symbols: | transferase family protein | chr3:11465851-11467227 REVERSEweakly similar to ( 149) loc_os02g57480 12002.m10770 protein anthocyanin 5-aromatic acyltransferase, putative, expressedTransferase no original description	-1.67892
16.8.1.21	secondary metabolism.flavonoids.anthocyanins.anthocyanin 5-aromatic acyltransferase	ciclev10020021m|pacid:20807161	moderately similar to ( 313) AT3G29590 | Symbols: AT5MAT | AT5MAT; O-malonyltransferase/ transferase | chr3:11398917-11400266 REVERSEweakly similar to ( 169) loc_os02g57480 12002.m10770 protein anthocyanin 5-aromatic acyltransferase, putative, expressedTransferase no original description	1.58306
16.8.1.21	secondary metabolism.flavonoids.anthocyanins.anthocyanin 5-aromatic acyltransferase	ciclev10004912m|pacid:20791741	moderately similar to ( 351) AT5G39090 | Symbols: | transferase family protein | chr5:15643612-15644958 FORWARDmoderately similar to ( 213) loc_os07g23150 12007.m06597 protein anthocyanin 5-aromatic acyltransferase, putative, expressedTransferase no original description	-1.58554
16.8.1.21	secondary metabolism.flavonoids.anthocyanins.anthocyanin 5-aromatic acyltransferase	ciclev10013395m|pacid:20796475	moderately similar to ( 336) AT3G29590 | Symbols: AT5MAT | AT5MAT; O-malonyltransferase/ transferase | chr3:11398917-11400266 REVERSEweakly similar to ( 170) loc_os02g57480 12002.m10770 protein anthocyanin 5-aromatic acyltransferase, putative, expressedTransferase no original description	-1.09661
16.8.1.21	secondary metabolism.flavonoids.anthocyanins.anthocyanin 5-aromatic acyltransferase	ciclev10015168m|pacid:20817578	moderately similar to ( 246) AT1G03495 | Symbols: | transferase/ transferase, transferring acyl groups other than amino-acyl groups | chr1:873436-874832 FORWARDweakly similar to ( 192) loc_os02g57480 12002.m10770 protein anthocyanin 5-aromatic acyltransferase, putative, expressedTransferase no original description	-1.3594
16.8.1.21	secondary metabolism.flavonoids.anthocyanins.anthocyanin 5-aromatic acyltransferase	ciclev10010626m|pacid:20793363	moderately similar to ( 333) AT3G29590 | Symbols: AT5MAT | AT5MAT; O-malonyltransferase/ transferase | chr3:11398917-11400266 REVERSEweakly similar to ( 174) loc_os02g57480 12002.m10770 protein anthocyanin 5-aromatic acyltransferase, putative, expressedTransferase no original description	-3.78025
16.8.1.21	secondary metabolism.flavonoids.anthocyanins.anthocyanin 5-aromatic acyltransferase	ciclev10004836m|pacid:20792318	moderately similar to ( 320) AT3G29590 | Symbols: AT5MAT | AT5MAT; O-malonyltransferase/ transferase | chr3:11398917-11400266 REVERSEweakly similar to ( 149) loc_os02g57480 12002.m10770 protein anthocyanin 5-aromatic acyltransferase, putative, expressedTransferase no original description	-2.48153
16.8.1.21	secondary metabolism.flavonoids.anthocyanins.anthocyanin 5-aromatic acyltransferase	ciclev10008059m|pacid:20793272	moderately similar to ( 265) AT3G29590 | Symbols: AT5MAT | AT5MAT; O-malonyltransferase/ transferase | chr3:11398917-11400266 REVERSEweakly similar to ( 149) loc_os02g57480 12002.m10770 protein anthocyanin 5-aromatic acyltransferase, putative, expressedTransferase no original description	-1.71041
16.8.1.21	secondary metabolism.flavonoids.anthocyanins.anthocyanin 5-aromatic acyltransferase	ciclev10010154m|pacid:20794865	moderately similar to ( 288) AT3G29670 | Symbols: | transferase family protein | chr3:11527952-11529307 FORWARDweakly similar to ( 158) loc_os07g23150 12007.m06597 protein anthocyanin 5-aromatic acyltransferase, putative, expressedTransferase no original description	-2.30281
16.8.2	secondary metabolism.flavonoids.chalcones	ciclev10015535m|pacid:20815465	highly similar to ( 660) AT5G13930 | Symbols: CHS, TT4, ATCHS | TT4 (TRANSPARENT TESTA 4); naringenin-chalcone synthase | chr5:4488762-4490035 FORWARDhighly similar to ( 752) CHS2_CITSI Chalcone synthase 2 (EC 2.3.1.74) (Naringenin-chalcone synthase 2) - Citrus sinensis (Sweet orange)highly similar to ( 673) loc_os11g32650 12011.m07166 protein chalcone synthase, putative, expressedChal_sti_synt_N…	-1.59273
16.8.2	secondary metabolism.flavonoids.chalcones	ciclev10032697m|pacid:20804994	moderately similar to ( 282) AT3G55120 | Symbols: TT5, A11, CFI | TT5 (TRANSPARENT TESTA 5); chalcone isomerase | chr3:20430248-20431415 REVERSEmoderately similar to ( 303) CFI_VITVI Chalcone--flavonone isomerase (EC 5.5.1.6) (Chalcone isomerase) - Vitis vinifera (Grape)moderately similar to ( 246) loc_os03g60509 12003.m10939 protein expressed proteinChalcone no original description	-1.01467
16.8.2	secondary metabolism.flavonoids.chalcones	ciclev10001395m|pacid:20786709	moderately similar to ( 483) AT5G13930 | Symbols: CHS, TT4, ATCHS | TT4 (TRANSPARENT TESTA 4); naringenin-chalcone synthase | chr5:4488762-4490035 FORWARDhighly similar to ( 507) CHSY_VITVI Chalcone synthase (EC 2.3.1.74) (Naringenin-chalcone synthase) - Vitis vinifera (Grape)moderately similar to ( 493) loc_os11g32650 12011.m07166 protein chalcone synthase, putative, expressedChal_sti_synt_N CHS…	4.94563
16.8.2	secondary metabolism.flavonoids.chalcones	ciclev10028605m|pacid:20813424	moderately similar to ( 468) AT5G13930 | Symbols: CHS, TT4, ATCHS | TT4 (TRANSPARENT TESTA 4); naringenin-chalcone synthase | chr5:4488762-4490035 FORWARDmoderately similar to ( 488) CHSY_ORYSA Chalcone synthase (EC 2.3.1.74) (Naregenin-chalcone synthase) - Oryza sativa (Rice)moderately similar to ( 488) loc_os11g32650 12011.m07166 protein chalcone synthase, putative, expressedChal_sti_synt_N CHS…	-1.80312
16.8.3.1	secondary metabolism.flavonoids.dihydroflavonols.dihydroflavonol 4-reductase	ciclev10031994m|pacid:20802625	moderately similar to ( 384) AT5G19440 | Symbols: | cinnamyl-alcohol dehydrogenase, putative (CAD) | chr5:6556493-6558123 FORWARDmoderately similar to ( 222) DFRA_DIACA Dihydroflavonol-4-reductase (EC 1.1.1.219) (DFR) (Dihydrokaempferol 4-reductase) - Dianthus caryophyllus (Carnation) (Clove pink)moderately similar to ( 345) loc_os01g34480 12001.m150871 protein dihydroflavonol-4-reductase, putati…	-1.03249
16.8.3.1	secondary metabolism.flavonoids.dihydroflavonols.dihydroflavonol 4-reductase	ciclev10030305m|pacid:20813226	moderately similar to ( 306) AT2G45400 | Symbols: BEN1 | BEN1; binding / catalytic/ coenzyme binding / oxidoreductase, acting on CH-OH group of donors | chr2:18703960-18706235 REVERSEmoderately similar to ( 281) DFRA_MAIZE Dihydroflavonol-4-reductase (EC 1.1.1.219) (DFR) (Dihydrokaempferol 4-reductase) - Zea mays (Maize)weakly similar to ( 193) loc_os08g40440 12008.m08023 protein dihydroflavonol-…	-1.11166
16.8.3.1	secondary metabolism.flavonoids.dihydroflavonols.dihydroflavonol 4-reductase	ciclev10001844m|pacid:20785983	moderately similar to ( 466) AT2G02400 | Symbols: | cinnamoyl-CoA reductase family | chr2:631413-632449 REVERSEweakly similar to ( 187) DFRA_DIACA Dihydroflavonol-4-reductase (EC 1.1.1.219) (DFR) (Dihydrokaempferol 4-reductase) - Dianthus caryophyllus (Carnation) (Clove pink)moderately similar to ( 315) loc_os03g60380 12003.m10928 protein dihydroflavonol-4-reductase, putative, expressed WcaG Epim…	-1.63482
16.8.3.3	secondary metabolism.flavonoids.dihydroflavonols.flavonoid 3''-monooxygenase	ciclev10006920m|pacid:20792140	weakly similar to ( 106) AT4G12330 | Symbols: CYP706A7 | CYP706A7; electron carrier/ heme binding / iron ion binding / monooxygenase/ oxygen binding | chr4:7317776-7319658 REVERSEweakly similar to ( 103) loc_os08g43440 12008.m08318 protein flavonoid 3-monooxygenase, putative, expressed no original description	-2.12082
16.8.5.1	secondary metabolism.flavonoids.isoflavones.isoflavone reductase	ciclev10001909m|pacid:20785530	moderately similar to ( 410) AT1G32100 | Symbols: ATPRR1, PRR1 | PRR1 (PINORESINOL REDUCTASE 1); pinoresinol reductase | chr1:11546472-11547953 REVERSEmoderately similar to ( 276) IFRH_TOBAC Isoflavone reductase homolog A622 (EC 1.3.1.-) - Nicotiana tabacum (Common tobacco)moderately similar to ( 436) loc_os12g16220 12012.m26875 protein isoflavone reductase, putative, expressedNmrA no original de…	-1.37178
16.8.5.1	secondary metabolism.flavonoids.isoflavones.isoflavone reductase	ciclev10029896m|pacid:20813842	moderately similar to ( 380) AT4G39230 | Symbols: | isoflavone reductase, putative | chr4:18266024-18267604 REVERSEmoderately similar to ( 385) IFRH_SOLTU Isoflavone reductase homolog (EC 1.3.1.-) (CP100) - Solanum tuberosum (Potato)moderately similar to ( 301) loc_os06g27770 12006.m07322 protein isoflavone reductase, putative, expressedNmrA no original description	-2.23428
16.1	secondary metabolism.simple phenols	ciclev10025235m|pacid:20799411	highly similar to ( 821) AT4G39830 | Symbols: | L-ascorbate oxidase, putative | chr4:18479103-18481184 FORWARDhighly similar to ( 595) ASO_CUCSA L-ascorbate oxidase precursor (EC 1.10.3.3) (Ascorbase) (ASO) - Cucumis sativus (Cucumber)highly similar to ( 707) loc_os09g20090 12009.m05216 protein L-ascorbate oxidase precursor, putative, expressed SufI Cu-oxidase_3 Cu-oxidase Cu-oxidase_2 no origina…	1.36182
16.1	secondary metabolism.simple phenols	ciclev10025287m|pacid:20800660	highly similar to ( 829) AT5G03260 | Symbols: LAC11 | LAC11 (laccase 11); laccase | chr5:777198-779338 REVERSEmoderately similar to ( 218) ASO_CUCSA L-ascorbate oxidase precursor (EC 1.10.3.3) (Ascorbase) (ASO) - Cucumis sativus (Cucumber)highly similar to ( 800) loc_os01g44330 12001.m10689 protein L-ascorbate oxidase precursor, putative, expressed Cu-oxidase_3 Cu-oxidase SufI Cu-oxidase_2 no ori…	-1.77149
16.1	secondary metabolism.simple phenols	ciclev10003240m|pacid:20788473	highly similar to ( 837) AT2G30210 | Symbols: LAC3 | LAC3 (laccase 3); laccase | chr2:12887735-12889827 REVERSEmoderately similar to ( 223) ASO_CUCSA L-ascorbate oxidase precursor (EC 1.10.3.3) (Ascorbase) (ASO) - Cucumis sativus (Cucumber)highly similar to ( 717) loc_os01g61160 12001.m12243 protein L-ascorbate oxidase precursor, putative, expressed Cu-oxidase_3 Cu-oxidase Cu-oxidase_2 SufI no or…	-1.10915
16.1	secondary metabolism.simple phenols	ciclev10011377m|pacid:20796706	highly similar to ( 693) AT3G09220 | Symbols: LAC7 | LAC7 (laccase 7); laccase | chr3:2827434-2830477 REVERSEmoderately similar to ( 222) ASO_CUCSA L-ascorbate oxidase precursor (EC 1.10.3.3) (Ascorbase) (ASO) - Cucumis sativus (Cucumber)highly similar to ( 565) loc_os12g15680 12012.m05528 protein L-ascorbate oxidase precursor, putative, expressed Cu-oxidase_3 Cu-oxidase Cu-oxidase_2 SufI no orig…	1.33076
16.1	secondary metabolism.simple phenols	ciclev10028090m|pacid:20814463	highly similar to ( 873) AT5G60020 | Symbols: LAC17, ATLAC17 | LAC17 (laccase 17); laccase | chr5:24168072-24170223 FORWARDweakly similar to ( 192) ASO_CUCSA L-ascorbate oxidase precursor (EC 1.10.3.3) (Ascorbase) (ASO) - Cucumis sativus (Cucumber)highly similar to ( 817) loc_os01g62480 12001.m12370 protein L-ascorbate oxidase precursor, putative, expressed Cu-oxidase_3 Cu-oxidase Cu-oxidase_2 Su…	-1.77033
17.1.1	hormone metabolism.abscisic acid.synthesis-degradation	ciclev10027500m|pacid:20800297	highly similar to ( 764) AT2G44990 | Symbols: CCD7, MAX3, ATCCD7 | CCD7 (CAROTENOID CLEAVAGE DIOXYGENASE 7); 9-cis-epoxycarotenoid dioxygenase | chr2:18558938-18561621 FORWARDhighly similar to ( 704) loc_os04g46470 12004.m09596 protein dioxygenase RAMOSUS5, putative, expressed COG3670 RPE65 no original description	2.13204
17.1.1	hormone metabolism.abscisic acid.synthesis-degradation	ciclev10027684m|pacid:20812278	nearly identical (1716) AT5G20960 | Symbols: AAO1, AO1, ATAO, ATAO1 | AAO1 (ARABIDOPSIS ALDEHYDE OXIDASE 1); aldehyde oxidase/ indole-3-acetaldehyde oxidase | chr5:7116783-7122338 FORWARDnearly identical (1485) ALDO3_ORYSA Probable aldehyde oxidase 3 (EC 1.2.3.1) (AO-3) - Oryza sativa (Rice)nearly identical (1485) loc_os03g57680 12003.m10682 protein aldehyde oxidase 1, putative, expressed Ald_Xan…	-1.04346
17.1.1	hormone metabolism.abscisic acid.synthesis-degradation	ciclev10004437m|pacid:20790123	highly similar to ( 969) AT1G16540 | Symbols: SIR3, LOS5, ABA3, ATABA3 | ABA3 (ABA DEFICIENT 3); Mo-molybdopterin cofactor sulfurase/ selenocysteine lyase | chr1:5659465-5665201 FORWARDhighly similar to ( 730) MOCOS_ORYSA Molybdenum cofactor sulfurase (EC 4.4.-.-) (MoCo sulfurase) (MOS) - Oryza sativa (Rice)highly similar to ( 730) loc_os06g45860 12006.m09114 protein molybdenum cofactor sulfurase…	-1.07854
17.1.1.1.10	hormone metabolism.abscisic acid.synthesis-degradation.synthesis.9-cis-epoxycarotenoid dioxygenase	ciclev10031003m|pacid:20805689	highly similar to ( 803) AT4G19170 | Symbols: NCED4 | NCED4 (NINE-CIS-EPOXYCAROTENOID DIOXYGENASE 4) | chr4:10481835-10483622 FORWARDhighly similar to ( 659) loc_os02g47510 12002.m09785 protein carotenoid cleavage dioxygenase 1, putative, expressed RPE65 COG3670 no original description	-1.32739
17.1.1.1.10	hormone metabolism.abscisic acid.synthesis-degradation.synthesis.9-cis-epoxycarotenoid dioxygenase	ciclev10019364m|pacid:20806187	highly similar to ( 855) AT3G14440 | Symbols: NCED3, ATNCED3, STO1, SIS7 | NCED3 (NINE-CIS-EPOXYCAROTENOID DIOXYGENASE 3); 9-cis-epoxycarotenoid dioxygenase | chr3:4831678-4833477 REVERSEhighly similar to ( 754) loc_os03g44380 12003.m09477 protein 9-cis-epoxycarotenoid dioxygenase 2, putative, expressed RPE65 COG3670 no original description	-2.94009
17.1.1.1.10	hormone metabolism.abscisic acid.synthesis-degradation.synthesis.9-cis-epoxycarotenoid dioxygenase	ciclev10014639m|pacid:20819308	highly similar to ( 841) AT1G30100 | Symbols: NCED5, ATNCED5 | NCED5 (NINE-CIS-EPOXYCAROTENOID DIOXYGENASE 5); 9-cis-epoxycarotenoid dioxygenase | chr1:10571383-10573152 FORWARDhighly similar to ( 741) loc_os03g44380 12003.m09477 protein 9-cis-epoxycarotenoid dioxygenase 2, putative, expressed RPE65 COG3670 no original description	-5.8112
17.1.3	hormone metabolism.abscisic acid.induced-regulated-responsive-activated	ciclev10007035m|pacid:20791298	weakly similar to ( 118) AT2G47770 | Symbols: | benzodiazepine receptor-related | chr2:19568701-19569291 FORWARD no original description	3.25758
17.1.3	hormone metabolism.abscisic acid.induced-regulated-responsive-activated	ciclev10033826m|pacid:20804640	moderately similar to ( 229) AT5G08350 | Symbols: | GRAM domain-containing protein / ABA-responsive protein-related | chr5:2686417-2687175 REVERSEmoderately similar to ( 219) loc_os02g42440 12002.m09279 protein FIP1, putative, expressed no original description	4.33558
17.1.3	hormone metabolism.abscisic acid.induced-regulated-responsive-activated	ciclev10022186m|pacid:20806403	moderately similar to ( 220) AT4G01600 | Symbols: | GRAM domain-containing protein / ABA-responsive protein-related | chr4:693210-694319 FORWARDmoderately similar to ( 214) loc_os03g52670 12003.m10241 protein FIP1, putative, expressed no original description	-1.05353
17.1.3	hormone metabolism.abscisic acid.induced-regulated-responsive-activated	ciclev10032481m|pacid:20804837	moderately similar to ( 348) AT5G13200 | Symbols: | GRAM domain-containing protein / ABA-responsive protein-related | chr5:4207081-4208079 FORWARDmoderately similar to ( 256) loc_os12g29400 12012.m06754 protein ABA-responsive protein, putative, expressed no original description	1.0711
17.1.3	hormone metabolism.abscisic acid.induced-regulated-responsive-activated	ciclev10032699m|pacid:20803242	moderately similar to ( 219) AT5G08350 | Symbols: | GRAM domain-containing protein / ABA-responsive protein-related | chr5:2686417-2687175 REVERSEweakly similar to ( 194) loc_os02g42440 12002.m09279 protein FIP1, putative, expressed no original description	-1.70145
17.1.3	hormone metabolism.abscisic acid.induced-regulated-responsive-activated	ciclev10022120m|pacid:20806856	weakly similar to ( 159) AT2G47770 | Symbols: | benzodiazepine receptor-related | chr2:19568701-19569291 FORWARD no original description	-1.61496
17.2.1	hormone metabolism.auxin.synthesis-degradation	ciclev10025591m|pacid:20801924	highly similar to ( 626) AT1G51760 | Symbols: IAR3, JR3 | IAR3 (IAA-ALANINE RESISTANT 3); IAA-Ala conjugate hydrolase/ metallopeptidase | chr1:19199562-19201424 FORWARDhighly similar to ( 592) loc_os01g37960 12001.m10082 protein IAA-amino acid hydrolase ILR1-like 4 precursor, putative, expressedAbgB Peptidase_M20 no original description	1.13009
17.2.1	hormone metabolism.auxin.synthesis-degradation	ciclev10000964m|pacid:20787491	highly similar to ( 595) AT1G44350 | Symbols: ILL6 | ILL6; IAA-amino acid conjugate hydrolase/ metallopeptidase | chr1:16834749-16838201 REVERSEhighly similar to ( 543) loc_os06g47620 12006.m09288 protein IAA-amino acid hydrolase ILR1-like 6 precursor, putative, expressedAbgB Peptidase_M20 ArgE no original description	-1.15009
17.2.2	hormone metabolism.auxin.signal transduction	ciclev10014749m|pacid:20818216	highly similar to ( 922) AT3G26810 | Symbols: AFB2 | AFB2 (AUXIN SIGNALING F-BOX 2); auxin binding / ubiquitin-protein ligase | chr3:9868342-9870464 FORWARDhighly similar to ( 782) loc_os04g32460 12004.m35129 protein transport inhibitor response 1 protein, putative, expressed no original description	-1.8767
17.2.2	hormone metabolism.auxin.signal transduction	ciclev10014716m|pacid:20818841	highly similar to ( 665) AT3G62980 | Symbols: TIR1 | TIR1 (TRANSPORT INHIBITOR RESPONSE 1); auxin binding / protein binding / ubiquitin-protein ligase | chr3:23273479-23276181 REVERSEhighly similar to ( 655) loc_os04g32460 12004.m35129 protein transport inhibitor response 1 protein, putative, expressed no original description	-1.80979
17.2.2	hormone metabolism.auxin.signal transduction	ciclev10000564m|pacid:20786750	highly similar to ( 917) AT5G49980 | Symbols: AFB5 | AFB5 (Auxin F-Box protein 5); ubiquitin-protein ligase | chr5:20334420-20336531 REVERSEhighly similar to ( 777) loc_os02g52230 12002.m10254 protein transport inhibitor response 1 protein, putative, expressed no original description	-1.26377
17.2.3	hormone metabolism.auxin.induced-regulated-responsive-activated	ciclev10003261m|pacid:20789450	moderately similar to ( 403) AT1G60690 | Symbols: | aldo/keto reductase family protein | chr1:22349892-22351668 REVERSEmoderately similar to ( 368) A115_TOBAC Auxin-induced protein PCNT115 - Nicotiana tabacum (Common tobacco)highly similar to ( 520) loc_os10g28320 12010.m22021 protein auxin-induced protein PCNT115, putative, expressed Tas Aldo_ket_red ARA1 COG4989 PRK10376 PRK09912 PRK10625 COG14…	-2.01471
17.2.3	hormone metabolism.auxin.induced-regulated-responsive-activated	ciclev10010302m|pacid:20794767	weakly similar to ( 176) AT2G24400 | Symbols: | auxin-responsive protein, putative / small auxin up RNA (SAUR_D) | chr2:10377993-10378529 REVERSEweakly similar to ( 147) loc_os04g51890 12004.m10084 protein OsSAUR20 - Auxin-responsive SAUR gene family member, expressedAuxin_inducible no original description	-1.36607
17.2.3	hormone metabolism.auxin.induced-regulated-responsive-activated	ciclev10026743m|pacid:20801428	weakly similar to ( 126) AT1G72430 | Symbols: | auxin-responsive protein-related | chr1:27265150-27265509 REVERSEvery weakly similar to (89.0) loc_os09g26590 12009.m05811 protein OsSAUR37 - Auxin-responsive SAUR gene family member, expressed no original description	1.67884
17.2.3	hormone metabolism.auxin.induced-regulated-responsive-activated	ciclev10028129m|pacid:20814612	highly similar to ( 679) AT1G76270 | Symbols: | unknown protein | chr1:28613554-28616537 REVERSEhighly similar to ( 678) loc_os04g47520 12004.m35417 protein auxin-independent growth promoter, putative, expressedDUF246 no original description	-1.20571
17.2.3	hormone metabolism.auxin.induced-regulated-responsive-activated	ciclev10032615m|pacid:20804275	weakly similar to ( 166) AT3G07390 | Symbols: AIR12 | AIR12; extracellular matrix structural constituent | chr3:2365452-2366273 FORWARDweakly similar to ( 137) loc_os08g41290 12008.m08107 protein AIR12, putative, expressed DUF568 no original description	1.01132
17.2.3	hormone metabolism.auxin.induced-regulated-responsive-activated	ciclev10032901m|pacid:20804606	very weakly similar to (86.3) AT5G50760 | Symbols: | auxin-responsive family protein | chr5:20644780-20645331 FORWARDvery weakly similar to (90.1) loc_os01g70050 12001.m13054 protein OsSAUR3 - Auxin-responsive SAUR gene family memberAuxin_inducible no original description	-1.12338
17.2.3	hormone metabolism.auxin.induced-regulated-responsive-activated	ciclev10009909m|pacid:20794623	very weakly similar to (96.7) AT5G20820 | Symbols: | auxin-responsive protein-related | chr5:7046911-7047294 REVERSEweakly similar to ( 110) loc_os09g26590 12009.m05811 protein OsSAUR37 - Auxin-responsive SAUR gene family member, expressed no original description	1.49519
17.2.3	hormone metabolism.auxin.induced-regulated-responsive-activated	ciclev10026768m|pacid:20801003	weakly similar to ( 108) loc_os02g52990 12002.m10329 protein OsSAUR12 - Auxin-responsive SAUR gene family member, expressed no original description	-4.88963
17.2.3	hormone metabolism.auxin.induced-regulated-responsive-activated	ciclev10020259m|pacid:20809280	moderately similar to ( 390) AT3G61750 | Symbols: | auxin-responsive protein -related | chr3:22857897-22859254 REVERSEmoderately similar to ( 379) loc_os01g48850 12001.m11074 protein dopamine beta-monooxygenase, putative, expressed B561 no original description	-1.03759
17.2.3	hormone metabolism.auxin.induced-regulated-responsive-activated	ciclev10011279m|pacid:20798693	highly similar to ( 794) AT2G37980 | Symbols: | unknown protein | chr2:15894162-15897452 REVERSEhighly similar to ( 615) loc_os01g63230 12001.m12439 protein axi 1 like protein, putative, expressedDUF246 no original description	1.5272
17.2.3	hormone metabolism.auxin.induced-regulated-responsive-activated	ciclev10033759m|pacid:20803208	weakly similar to ( 145) AT2G24400 | Symbols: | auxin-responsive protein, putative / small auxin up RNA (SAUR_D) | chr2:10377993-10378529 REVERSEweakly similar to ( 115) loc_os04g51890 12004.m10084 protein OsSAUR20 - Auxin-responsive SAUR gene family member, expressedAuxin_inducible no original description	1.98073
17.2.3	hormone metabolism.auxin.induced-regulated-responsive-activated	ciclev10030071m|pacid:20813352	weakly similar to ( 115) AT4G38840 | Symbols: | auxin-responsive protein, putative | chr4:18125174-18125473 REVERSEweakly similar to ( 108) ARG7_PHAAU Indole-3-acetic acid-induced protein ARG7 - Phaseolus aureus (Mung bean) (Vigna radiata)Auxin_inducible no original description	6.27747
17.2.3	hormone metabolism.auxin.induced-regulated-responsive-activated	ciclev10023709m|pacid:20807855	very weakly similar to (83.6) AT3G12955 | Symbols: | auxin-responsive protein-related | chr3:4135659-4136078 REVERSE no original description	-1.4302
17.2.3	hormone metabolism.auxin.induced-regulated-responsive-activated	ciclev10017464m|pacid:20815930	moderately similar to ( 448) AT5G47530 | Symbols: | auxin-responsive protein, putative | chr5:19281471-19282870 FORWARDmoderately similar to ( 336) loc_os03g09900 12003.m06444 protein membrane protein, putative, expressed DUF568 B561 no original description	-1.09396
17.2.3	hormone metabolism.auxin.induced-regulated-responsive-activated	ciclev10014776m|pacid:20818141	highly similar to ( 954) AT2G01480 | Symbols: | unknown protein | chr2:216980-220341 FORWARDhighly similar to ( 666) loc_os05g38490 12005.m08028 protein growth regulator protein, putativeDUF246 no original description	1.38227
17.2.3	hormone metabolism.auxin.induced-regulated-responsive-activated	ciclev10003575m|pacid:20788770	weakly similar to ( 107) AT1G29450 | Symbols: | auxin-responsive protein, putative | chr1:10305981-10306406 REVERSEweakly similar to ( 105) loc_os09g37480 12009.m06695 protein OsSAUR53 - Auxin-responsive SAUR gene family member, expressed no original description	10.677
17.2.3	hormone metabolism.auxin.induced-regulated-responsive-activated	ciclev10002928m|pacid:20788784	weakly similar to ( 176) AT1G75580 | Symbols: | auxin-responsive protein, putative | chr1:28377530-28377856 FORWARDvery weakly similar to (92.0) AX15A_SOYBN Auxin-induced protein 15A - Glycine max (Soybean)weakly similar to ( 107) loc_os02g24700 12002.m07617 protein OsSAUR8 - Auxin-responsive SAUR gene family member, expressedAuxin_inducible no original description	-5.2699
17.2.3	hormone metabolism.auxin.induced-regulated-responsive-activated	ciclev10025211m|pacid:20800126	highly similar to ( 964) AT2G14960 | Symbols: GH3.1 | GH3.1 | chr2:6451659-6453670 REVERSEhighly similar to ( 901) GH38_ORYSA Probable indole-3-acetic acid-amido synthetase GH3.8 (EC 6.3.2.-) (Auxin-responsive GH3-like protein 8) (OsGH3-8) - Oryza sativa (Rice)highly similar to ( 901) loc_os07g40290 12007.m08271 protein indole-3-acetic acid-amido synthetase GH3.8, putative, expressedGH3 no origin…	-1.11498
17.2.3	hormone metabolism.auxin.induced-regulated-responsive-activated	ciclev10015492m|pacid:20818813	moderately similar to ( 399) AT5G35735 | Symbols: | auxin-responsive family protein | chr5:13900913-13902934 REVERSEmoderately similar to ( 337) loc_os03g09900 12003.m06444 protein membrane protein, putative, expressed DUF568 B561 no original description	1.12456
17.2.3	hormone metabolism.auxin.induced-regulated-responsive-activated	ciclev10022581m|pacid:20806571	weakly similar to ( 164) AT4G22620 | Symbols: | auxin-responsive family protein | chr4:11907631-11908113 FORWARDvery weakly similar to (83.6) loc_os02g42990 12002.m100801 protein OsSAUR11 - Auxin-responsive SAUR gene family member, expressedAuxin_inducible no original description	-1.2998
17.2.3	hormone metabolism.auxin.induced-regulated-responsive-activated	ciclev10017791m|pacid:20817582	weakly similar to ( 166) AT5G47530 | Symbols: | auxin-responsive protein, putative | chr5:19281471-19282870 FORWARDweakly similar to ( 127) loc_os08g24790 12008.m06498 protein membrane protein, putative, expressed DUF568 no original description	-1.13474
17.2.3	hormone metabolism.auxin.induced-regulated-responsive-activated	ciclev10019459m|pacid:20806819	highly similar to ( 830) AT2G46370 | Symbols: JAR1, FIN219 | JAR1 (JASMONATE RESISTANT 1); ATP binding / adenylyltransferase/ catalytic/ jasmonate-amino synthetase | chr2:19034579-19036369 FORWARDhighly similar to ( 862) GH35_ORYSA Probable indole-3-acetic acid-amido synthetase GH3.5 (EC 6.3.2.-) (Auxin-responsive GH3-like protein 5) (OsGH3-5) - Oryza sativa (Rice)highly similar to ( 862) loc_os0…	-1.1692
17.2.3	hormone metabolism.auxin.induced-regulated-responsive-activated	ciclev10029685m|pacid:20814079	weakly similar to ( 119) AT2G21210 | Symbols: | auxin-responsive protein, putative | chr2:9085513-9085809 REVERSEweakly similar to ( 108) AX15A_SOYBN Auxin-induced protein 15A - Glycine max (Soybean)very weakly similar to (81.3) loc_os08g02530 12008.m04397 protein OsSAUR32 - Auxin-responsive SAUR gene family memberAuxin_inducible no original description	-5.92358
17.2.3	hormone metabolism.auxin.induced-regulated-responsive-activated	ciclev10018169m|pacid:20816901	moderately similar to ( 261) AT5G35735 | Symbols: | auxin-responsive family protein | chr5:13900913-13902934 REVERSEmoderately similar to ( 223) loc_os03g09900 12003.m06444 protein membrane protein, putative, expressed DUF568 B561 no original description	1.82976
17.2.3	hormone metabolism.auxin.induced-regulated-responsive-activated	ciclev10029653m|pacid:20813008	weakly similar to ( 123) AT4G38840 | Symbols: | auxin-responsive protein, putative | chr4:18125174-18125473 REVERSEweakly similar to ( 125) AX10A_SOYBN Auxin-induced protein X10A - Glycine max (Soybean)Auxin_inducible no original description	-13.9599
17.3.1.1.1	hormone metabolism.brassinosteroid.synthesis-degradation.BRs.DET2	ciclev10016290m|pacid:20818818	moderately similar to ( 286) AT5G16010 | Symbols: | 3-oxo-5-alpha-steroid 4-dehydrogenase family protein / steroid 5-alpha-reductase family protein | chr5:5227982-5229012 FORWARDmoderately similar to ( 204) loc_os07g06800 12007.m05140 protein 3-oxo-5-alpha-steroid 4-dehydrogenase 2, putative, expressed Steroid_dh no original description	-12.6549
17.3.1.2.99	hormone metabolism.brassinosteroid.synthesis-degradation.sterols.other	ciclev10025367m|pacid:20799493	highly similar to ( 781) AT4G37760 | Symbols: SQE3 | SQE3 (squalene epoxidase 3); squalene monooxygenase | chr4:17744085-17746426 FORWARDhighly similar to ( 793) ERG1_PANGI Squalene monooxygenase (EC 1.14.99.7) (Squalene epoxidase) (SE) - Panax ginseng (Korean ginseng)highly similar to ( 815) loc_os03g12910 12003.m101256 protein squalene monooxygenase, putative, expressed SE UbiH PRK07045 FixC PR…	1.65867
17.4.1	hormone metabolism.cytokinin.synthesis-degradation	ciclev10031210m|pacid:20803259	highly similar to ( 805) AT3G63440 | Symbols: ATCKX6, CKX6, ATCKX7 | CKX6 (CYTOKININ OXIDASE/DEHYDROGENASE 6); cytokinin dehydrogenase | chr3:23424291-23426265 FORWARDmoderately similar to ( 424) CKX1_MAIZE Cytokinin dehydrogenase 1 precursor (EC 1.5.99.12) (Cytokinin oxidase 1) (CKO 1) (COX 1) (ZmCKX1) - Zea mays (Maize)highly similar to ( 726) loc_os05g31040 12005.m07338 protein cytokinin dehyd…	-3.21613
17.4.1	hormone metabolism.cytokinin.synthesis-degradation	ciclev10007999m|pacid:20793376	highly similar to ( 684) AT5G21482 | Symbols: CKX7, ATCKX5 | CKX7 (CYTOKININ OXIDASE 7); cytokinin dehydrogenase/ oxidoreductase | chr5:7226842-7230052 FORWARDmoderately similar to ( 363) CKX1_MAIZE Cytokinin dehydrogenase 1 precursor (EC 1.5.99.12) (Cytokinin oxidase 1) (CKO 1) (COX 1) (ZmCKX1) - Zea mays (Maize)highly similar to ( 540) loc_os08g35860 12008.m07575 protein cytokinin dehydrogenase…	-1.18513
17.4.1	hormone metabolism.cytokinin.synthesis-degradation	ciclev10005414m|pacid:20791913	moderately similar to ( 396) AT5G19040 | Symbols: ATIPT5, IPT5 | IPT5; ATP binding / tRNA isopentenyltransferase/ transferase, transferring alkyl or aryl (other than methyl) groups | chr5:6362389-6363381 REVERSEmoderately similar to ( 296) loc_os03g59570 12003.m10854 protein cytokinin synthase, putative, expressed miaA MiaA IPPT no original description	-1.36071
17.4.1	hormone metabolism.cytokinin.synthesis-degradation	ciclev10006491m|pacid:20790758	highly similar to ( 756) AT2G41510 | Symbols: ATCKX1, CKX1 | CKX1 (CYTOKININ OXIDASE/DEHYDROGENASE 1); cytokinin dehydrogenase | chr2:17314626-17316861 FORWARDmoderately similar to ( 403) CKX1_MAIZE Cytokinin dehydrogenase 1 precursor (EC 1.5.99.12) (Cytokinin oxidase 1) (CKO 1) (COX 1) (ZmCKX1) - Zea mays (Maize)highly similar to ( 720) loc_os05g31040 12005.m07338 protein cytokinin dehydrogenase…	-1.67356
17.4.1	hormone metabolism.cytokinin.synthesis-degradation	ciclev10028244m|pacid:20813429	highly similar to ( 536) AT2G27760 | Symbols: ATIPT2, IPPT | ATIPT2 (TRNA ISOPENTENYLTRANSFERASE 2); adenylate dimethylallyltransferase/ tRNA isopentenyltransferase | chr2:11824860-11827432 FORWARDmoderately similar to ( 423) loc_os01g73760 12001.m13403 protein tRNA isopentenyltransferase, mitochondrial precursor, putative, expressed miaA MiaA IPPT no original description	-1.52617
17.4.2	hormone metabolism.cytokinin.signal transduction	ciclev10024739m|pacid:20801901	nearly identical (1257) AT2G17820 | Symbols: ATHK1, AHK1 | ATHK1 (histidine kinase 1); histidine phosphotransfer kinase/ osmosensor/ protein histidine kinase | chr2:7743133-7748013 REVERSEweakly similar to ( 125) ETR1_PRUPE Ethylene receptor (EC 2.7.13.3) - Prunus persica (Peach)weakly similar to ( 156) loc_os10g21810 12010.m65482 protein histidine kinase 3, putative, expressed PRK11107 PRK11466 …	-1.81011
17.5.1	hormone metabolism.ethylene.synthesis-degradation	ciclev10033804m|pacid:20803240	moderately similar to ( 472) AT2G36690 | Symbols: | oxidoreductase, 2OG-Fe(II) oxygenase family protein | chr2:15379930-15381987 FORWARDweakly similar to ( 182) DV4H_CATRO Desacetoxyvindoline 4-hydroxylase (EC 1.14.11.20) - Catharanthus roseus (Rosy periwinkle) (Madagascar periwinkle)moderately similar to ( 376) loc_os08g44590 12008.m08432 protein gibberellin 20 oxidase 2, putative, expressed Pcb…	-2.64932
17.5.1	hormone metabolism.ethylene.synthesis-degradation	ciclev10006882m|pacid:20791876	moderately similar to ( 490) AT3G12900 | Symbols: | oxidoreductase, 2OG-Fe(II) oxygenase family protein | chr3:4104576-4106112 FORWARDweakly similar to ( 163) DV4H_CATRO Desacetoxyvindoline 4-hydroxylase (EC 1.14.11.20) - Catharanthus roseus (Rosy periwinkle) (Madagascar periwinkle)weakly similar to ( 177) loc_os04g49210 12004.m09856 protein naringenin,2-oxoglutarate 3-dioxygenase, putative, expr…	-1.27721
17.5.1	hormone metabolism.ethylene.synthesis-degradation	ciclev10015962m|pacid:20816929	moderately similar to ( 458) AT1G05010 | Symbols: EFE, ACO4, EAT1 | EFE (ETHYLENE-FORMING ENZYME); 1-aminocyclopropane-1-carboxylate oxidase | chr1:1431419-1432695 REVERSEmoderately similar to ( 495) ACCO1_PETHY 1-aminocyclopropane-1-carboxylate oxidase 1 (EC 1.14.17.4) (ACC oxidase 1) (Ethylene-forming enzyme) (EFE) (ACCO) - Petunia hybrida (Petunia)moderately similar to ( 397) loc_os09g27820 12…	2.30181
17.5.1	hormone metabolism.ethylene.synthesis-degradation	ciclev10003376m|pacid:20787455	moderately similar to ( 388) AT5G51810 | Symbols: GA20OX2, AT2353, ATGA20OX2 | GA20OX2 (GIBBERELLIN 20 OXIDASE 2); gibberellin 20-oxidase | chr5:21055389-21056746 REVERSEmoderately similar to ( 379) GAO1A_WHEAT Gibberellin 20 oxidase 1-A (EC 1.14.11.-) (Gibberellin C-20 oxidase 1-B) (GA 20-oxidase 1-A) (Ta20ox1A) (TaGA20ox1-A) - Triticum aestivum (Wheat)moderately similar to ( 378) loc_os01g66100…	-9.43702
17.5.1	hormone metabolism.ethylene.synthesis-degradation	ciclev10012026m|pacid:20798714	highly similar to ( 503) AT5G05600 | Symbols: | oxidoreductase, 2OG-Fe(II) oxygenase family protein | chr5:1672266-1674602 FORWARDmoderately similar to ( 256) LDOX_MALDO Leucoanthocyanidin dioxygenase (EC 1.14.11.19) (LDOX) (Leucocyanidin oxygenase) (Leucoanthocyanidin hydroxylase) (Anthocyanidin synthase) - Malus domestica (Apple) (Malus sylvestris)moderately similar to ( 434) loc_os01g61610 120…	2.78191
17.5.1	hormone metabolism.ethylene.synthesis-degradation	ciclev10016446m|pacid:20817267	weakly similar to ( 183) AT1G03400 | Symbols: | 2-oxoglutarate-dependent dioxygenase, putative | chr1:842895-844158 REVERSEweakly similar to ( 151) DV4H_CATRO Desacetoxyvindoline 4-hydroxylase (EC 1.14.11.20) - Catharanthus roseus (Rosy periwinkle) (Madagascar periwinkle)weakly similar to ( 158) loc_os08g30210 12008.m07023 protein 1-aminocyclopropane-1-carboxylate oxidase, putative, expressed no …	-1.75155
17.5.1	hormone metabolism.ethylene.synthesis-degradation	ciclev10006571m|pacid:20791241	moderately similar to ( 404) AT1G06620 | Symbols: | 2-oxoglutarate-dependent dioxygenase, putative | chr1:2025618-2027094 FORWARDmoderately similar to ( 385) DV4H_CATRO Desacetoxyvindoline 4-hydroxylase (EC 1.14.11.20) - Catharanthus roseus (Rosy periwinkle) (Madagascar periwinkle)moderately similar to ( 355) loc_os03g48430 12003.m09851 protein 1-aminocyclopropane-1-carboxylate oxidase, putative,…	-1.20351
17.5.1	hormone metabolism.ethylene.synthesis-degradation	ciclev10027096m|pacid:20801915	moderately similar to ( 322) AT4G10490 | Symbols: | oxidoreductase, 2OG-Fe(II) oxygenase family protein | chr4:6483900-6485179 FORWARDweakly similar to ( 116) FL3H_DIACA Naringenin,2-oxoglutarate 3-dioxygenase (EC 1.14.11.9) (Flavonone-3-hydroxylase) (F3H) (FHT) - Dianthus caryophyllus (Carnation) (Clove pink)moderately similar to ( 298) loc_os04g49210 12004.m09856 protein naringenin,2-oxoglutara…	4.25758
17.5.1	hormone metabolism.ethylene.synthesis-degradation	ciclev10008809m|pacid:20795968	moderately similar to ( 373) AT5G20400 | Symbols: | oxidoreductase, 2OG-Fe(II) oxygenase family protein | chr5:6894871-6896185 FORWARDweakly similar to ( 189) LDOX_MALDO Leucoanthocyanidin dioxygenase (EC 1.14.11.19) (LDOX) (Leucocyanidin oxygenase) (Leucoanthocyanidin hydroxylase) (Anthocyanidin synthase) - Malus domestica (Apple) (Malus sylvestris)moderately similar to ( 277) loc_os06g08032 120…	1.35738
17.5.1	hormone metabolism.ethylene.synthesis-degradation	ciclev10005267m|pacid:20791622	moderately similar to ( 412) AT1G49390 | Symbols: | oxidoreductase, 2OG-Fe(II) oxygenase family protein | chr1:18279600-18280873 FORWARDweakly similar to ( 185) LDOX_MALDO Leucoanthocyanidin dioxygenase (EC 1.14.11.19) (LDOX) (Leucocyanidin oxygenase) (Leucoanthocyanidin hydroxylase) (Anthocyanidin synthase) - Malus domestica (Apple) (Malus sylvestris)moderately similar to ( 285) loc_os06g08032 1…	-1.14682
17.5.1	hormone metabolism.ethylene.synthesis-degradation	ciclev10026001m|pacid:20799794	moderately similar to ( 390) AT5G20400 | Symbols: | oxidoreductase, 2OG-Fe(II) oxygenase family protein | chr5:6894871-6896185 FORWARDweakly similar to ( 189) LDOX_PETHY Leucoanthocyanidin dioxygenase (EC 1.14.11.19) (LDOX) (Leucocyanidin oxygenase) (Leucoanthocyanidin hydroxylase) - Petunia hybrida (Petunia)moderately similar to ( 273) loc_os06g08032 12006.m05526 protein flavonol synthase/flavan…	1.13916
17.5.1	hormone metabolism.ethylene.synthesis-degradation	ciclev10010629m|pacid:20792877	moderately similar to ( 311) AT1G15550 | Symbols: GA4, ATGA3OX1, GA3OX1 | GA3OX1 (GIBBERELLIN 3-OXIDASE 1); gibberellin 3-beta-dioxygenase/ transcription factor binding | chr1:5344569-5346078 REVERSEmoderately similar to ( 254) G3O23_WHEAT Gibberellin 3-beta-dioxygenase 2-3 (EC 1.14.11.15) (Gibberellin 3 beta-hydroxylase 2-3) (Gibberellin 3-oxidase 2-3) - Triticum aestivum (Wheat)moderately simil…	-2.12142
17.5.1	hormone metabolism.ethylene.synthesis-degradation	ciclev10031958m|pacid:20804622	moderately similar to ( 370) AT5G20400 | Symbols: | oxidoreductase, 2OG-Fe(II) oxygenase family protein | chr5:6894871-6896185 FORWARDweakly similar to ( 191) FLS_PETHY Flavonol synthase/flavanone 3-hydroxylase (EC 1.14.11.23) (EC 1.14.11.9) (FLS) - Petunia hybrida (Petunia)moderately similar to ( 267) loc_os06g08023 12006.m05525 protein flavonol synthase/flavanone 3-hydroxylase, putative PcbC 2O…	1.56244
17.5.1	hormone metabolism.ethylene.synthesis-degradation	ciclev10015965m|pacid:20818496	moderately similar to ( 465) AT1G05010 | Symbols: EFE, ACO4, EAT1 | EFE (ETHYLENE-FORMING ENZYME); 1-aminocyclopropane-1-carboxylate oxidase | chr1:1431419-1432695 REVERSEhighly similar to ( 529) ACCO_ACTCH 1-aminocyclopropane-1-carboxylate oxidase (EC 1.14.17.4) (ACC oxidase) (Ethylene-forming enzyme) (EFE) - Actinidia chinensis (Kiwi) (Yangtao)moderately similar to ( 418) loc_os09g27820 12009.m…	-1.40056
17.5.1	hormone metabolism.ethylene.synthesis-degradation	ciclev10005210m|pacid:20789543	moderately similar to ( 362) AT1G06620 | Symbols: | 2-oxoglutarate-dependent dioxygenase, putative | chr1:2025618-2027094 FORWARDmoderately similar to ( 332) DV4H_CATRO Desacetoxyvindoline 4-hydroxylase (EC 1.14.11.20) - Catharanthus roseus (Rosy periwinkle) (Madagascar periwinkle)moderately similar to ( 311) loc_os03g48430 12003.m09851 protein 1-aminocyclopropane-1-carboxylate oxidase, putative,…	-1.19068
17.5.1	hormone metabolism.ethylene.synthesis-degradation	ciclev10005385m|pacid:20792471	moderately similar to ( 354) AT1G47990 | Symbols: ATGA2OX4, GA2OX4 | ATGA2OX4 (ARABIDOPSIS THALIANA GIBBERELLIN 2-OXIDASE 4); gibberellin 2-beta-dioxygenase | chr1:17698655-17700834 FORWARDmoderately similar to ( 399) G2OX2_PEA Gibberellin 2-beta-dioxygenase 2 (EC 1.14.11.13) (Gibberellin 2-beta-hydroxylase 2) (Gibberellin 2-oxidase 2) (GA 2-oxidase 2) - Pisum sativum (Garden pea)moderately simil…	-1.24577
17.5.1	hormone metabolism.ethylene.synthesis-degradation	ciclev10005149m|pacid:20791833	highly similar to ( 503) AT4G10490 | Symbols: | oxidoreductase, 2OG-Fe(II) oxygenase family protein | chr4:6483900-6485179 FORWARDmoderately similar to ( 218) FL3H_DIACA Naringenin,2-oxoglutarate 3-dioxygenase (EC 1.14.11.9) (Flavonone-3-hydroxylase) (F3H) (FHT) - Dianthus caryophyllus (Carnation) (Clove pink)moderately similar to ( 461) loc_os04g49210 12004.m09856 protein naringenin,2-oxoglutara…	1.52397
17.5.1	hormone metabolism.ethylene.synthesis-degradation	ciclev10008993m|pacid:20794750	moderately similar to ( 458) AT2G19590 | Symbols: ACO1 | ACO1 (ACC OXIDASE 1); 1-aminocyclopropane-1-carboxylate oxidase | chr2:8476239-8477354 REVERSEmoderately similar to ( 322) ACCO1_BRAJU 1-aminocyclopropane-1-carboxylate oxidase (EC 1.14.17.4) (ACC oxidase) (Ethylene-forming enzyme) (EFE) - Brassica juncea (Leaf mustard) (Indian mustard)moderately similar to ( 357) loc_os06g37590 12006.m0829…	1.49713
17.5.1	hormone metabolism.ethylene.synthesis-degradation	ciclev10028689m|pacid:20813468	moderately similar to ( 410) AT3G19000 | Symbols: | oxidoreductase, 2OG-Fe(II) oxygenase family protein | chr3:6554004-6554987 REVERSEweakly similar to ( 175) FLS_PETHY Flavonol synthase/flavanone 3-hydroxylase (EC 1.14.11.23) (EC 1.14.11.9) (FLS) - Petunia hybrida (Petunia)moderately similar to ( 403) loc_os03g42130 12003.m09271 protein gibberellin 20 oxidase 2, putative, expressed PcbC 2OG-FeII…	3.94563
17.5.1	hormone metabolism.ethylene.synthesis-degradation	ciclev10005202m|pacid:20790629	moderately similar to ( 421) AT1G06620 | Symbols: | 2-oxoglutarate-dependent dioxygenase, putative | chr1:2025618-2027094 FORWARDmoderately similar to ( 376) DV4H_CATRO Desacetoxyvindoline 4-hydroxylase (EC 1.14.11.20) - Catharanthus roseus (Rosy periwinkle) (Madagascar periwinkle)moderately similar to ( 330) loc_os03g48430 12003.m09851 protein 1-aminocyclopropane-1-carboxylate oxidase, putative,…	-1.6133
17.5.1	hormone metabolism.ethylene.synthesis-degradation	ciclev10031811m|pacid:20803906	highly similar to ( 503) AT5G05600 | Symbols: | oxidoreductase, 2OG-Fe(II) oxygenase family protein | chr5:1672266-1674602 FORWARDmoderately similar to ( 225) LDOX_MALDO Leucoanthocyanidin dioxygenase (EC 1.14.11.19) (LDOX) (Leucocyanidin oxygenase) (Leucoanthocyanidin hydroxylase) (Anthocyanidin synthase) - Malus domestica (Apple) (Malus sylvestris)moderately similar to ( 414) loc_os01g61610 120…	1.33745
17.5.1	hormone metabolism.ethylene.synthesis-degradation	ciclev10032278m|pacid:20803908	moderately similar to ( 383) AT5G05600 | Symbols: | oxidoreductase, 2OG-Fe(II) oxygenase family protein | chr5:1672266-1674602 FORWARDweakly similar to ( 178) LDOX_MALDO Leucoanthocyanidin dioxygenase (EC 1.14.11.19) (LDOX) (Leucocyanidin oxygenase) (Leucoanthocyanidin hydroxylase) (Anthocyanidin synthase) - Malus domestica (Apple) (Malus sylvestris)moderately similar to ( 314) loc_os01g61610 120…	1.96315
17.5.1	hormone metabolism.ethylene.synthesis-degradation	ciclev10015715m|pacid:20816558	moderately similar to ( 493) AT3G13610 | Symbols: | oxidoreductase, 2OG-Fe(II) oxygenase family protein | chr3:4449448-4450616 FORWARDweakly similar to ( 173) DV4H_CATRO Desacetoxyvindoline 4-hydroxylase (EC 1.14.11.20) - Catharanthus roseus (Rosy periwinkle) (Madagascar periwinkle)weakly similar to ( 191) loc_os05g03640 12005.m04898 protein flavonol synthase/flavanone 3-hydroxylase, putative, ex…	1.13364
17.5.1	hormone metabolism.ethylene.synthesis-degradation	ciclev10005157m|pacid:20792199	highly similar to ( 528) AT4G25420 | Symbols: GA5, GA20OX1, AT2301, ATGA20OX1 | GA20OX1; gibberellin 20-oxidase | chr4:12990982-12992409 REVERSEhighly similar to ( 514) GAO1D_WHEAT Gibberellin 20 oxidase 1-D (EC 1.14.11.-) (Gibberellin C-20 oxidase 1-D) (GA 20-oxidase 1-D) (Ta20ox1D) (TaGA20ox1-D) (Protein Wga20) - Triticum aestivum (Wheat)moderately similar to ( 466) loc_os03g63970 12003.m11264 …	-2.00125
17.5.1	hormone metabolism.ethylene.synthesis-degradation	ciclev10024242m|pacid:20807556	moderately similar to ( 243) AT5G24530 | Symbols: DMR6 | DMR6 (DOWNY MILDEW RESISTANT 6); oxidoreductase/ oxidoreductase, acting on paired donors, with incorporation or reduction of molecular oxygen, 2-oxoglutarate as one donor, and incorporation of one atom each of oxygen into both donors | chr5:8378964-8383154 FORWARDweakly similar to ( 164) FLS_PETHY Flavonol synthase/flavanone 3-hydroxylase (…	-2.54171
17.5.1	hormone metabolism.ethylene.synthesis-degradation	ciclev10008865m|pacid:20794839	moderately similar to ( 491) AT1G35190 | Symbols: | oxidoreductase, 2OG-Fe(II) oxygenase family protein | chr1:12890544-12892632 FORWARDvery weakly similar to (95.9) FLS_PETHY Flavonol synthase/flavanone 3-hydroxylase (EC 1.14.11.23) (EC 1.14.11.9) (FLS) - Petunia hybrida (Petunia)highly similar to ( 521) loc_os01g09300 12001.m42896 protein iron ion binding protein, putative, expressed PcbC 2OG-F…	1.97042
17.5.1	hormone metabolism.ethylene.synthesis-degradation	ciclev10021101m|pacid:20807336	moderately similar to ( 418) AT4G23340 | Symbols: | oxidoreductase, 2OG-Fe(II) oxygenase family protein | chr4:12195719-12196793 REVERSEweakly similar to ( 122) GAO1D_WHEAT Gibberellin 20 oxidase 1-D (EC 1.14.11.-) (Gibberellin C-20 oxidase 1-D) (GA 20-oxidase 1-D) (Ta20ox1D) (TaGA20ox1-D) (Protein Wga20) - Triticum aestivum (Wheat)weakly similar to ( 122) loc_os04g49194 12004.m09854 protein nari…	-1.13274
17.5.1.1	hormone metabolism.ethylene.synthesis-degradation.1-aminocyclopropane-1-carboxylate synthase	ciclev10003248m|pacid:20785745	highly similar to ( 650) AT4G37770 | Symbols: ACS8 | ACS8; 1-aminocyclopropane-1-carboxylate synthase | chr4:17752222-17753925 FORWARDhighly similar to ( 639) 1A12_CUCMA 1-aminocyclopropane-1-carboxylate synthase CMA101 (EC 4.4.1.14) (ACC synthase) (S-adenosyl-L-methionine methylthioadenosine-lyase) - Cucurbita maxima (Pumpkin) (Winter squash)highly similar to ( 575) loc_os03g51740 12003.m10154 p…	5.17511
17.5.1.1	hormone metabolism.ethylene.synthesis-degradation.1-aminocyclopropane-1-carboxylate synthase	ciclev10019580m|pacid:20810187	highly similar to ( 646) AT1G62960 | Symbols: ACS10 | ACS10 (ACC SYNTHASE 10); 1-aminocyclopropane-1-carboxylate synthase/ L-aspartate:2-oxoglutarate aminotransferase/ aromatic-amino-acid:2-oxoglutarate aminotransferase | chr1:23318271-23320229 REVERSEmoderately similar to ( 392) 1A1C_MALDO 1-aminocyclopropane-1-carboxylate synthase (EC 4.4.1.14) (ACC synthase) (S-adenosyl-L-methionine methylthio…	-1.00934
17.5.1.1	hormone metabolism.ethylene.synthesis-degradation.1-aminocyclopropane-1-carboxylate synthase	ciclev10019970m|pacid:20806319	highly similar to ( 708) AT3G61510 | Symbols: ACS1, AT-ACS1 | ACS1 (ACC SYNTHASE 1); 1-aminocyclopropane-1-carboxylate synthase | chr3:22763495-22765730 REVERSEhighly similar to ( 717) 1A1C_TOBAC 1-aminocyclopropane-1-carboxylate synthase (EC 4.4.1.14) (ACC synthase) (S-adenosyl-L-methionine methylthioadenosine-lyase) - Nicotiana tabacum (Common tobacco)highly similar to ( 626) loc_os04g48850 120…	1.06747
17.5.2	hormone metabolism.ethylene.signal transduction	ciclev10026602m|pacid:20800069	weakly similar to ( 154) AT5G25190 | Symbols: | ethylene-responsive element-binding protein, putative | chr5:8707007-8707655 REVERSEweakly similar to ( 109) loc_os06g08340 12006.m05555 protein ethylene response factor 1, putative, expressedAP2 AP2 no original description	-1.2211
17.5.2	hormone metabolism.ethylene.signal transduction	ciclev10023656m|pacid:20811760	very weakly similar to (87.0) AT3G23230 | Symbols: | ethylene-responsive factor, putative | chr3:8289647-8290066 REVERSEAP2 AP2 no original description	2.50269
17.5.2	hormone metabolism.ethylene.signal transduction	ciclev10023677m|pacid:20807672	weakly similar to ( 123) AT2G44840 | Symbols: ATERF13, EREBP, ERF13 | ERF13 (ETHYLENE-RESPONSIVE ELEMENT BINDING FACTOR 13); DNA binding / transcription factor | chr2:18495440-18496120 FORWARDweakly similar to ( 123) ERF2_TOBAC Ethylene-responsive transcription factor 2 (Ethylene-responsive element-binding factor 2) (EREBP-2) (NtERF2) - Nicotiana tabacum (Common tobacco)weakly similar to ( 102) l…	1.85318
17.5.2	hormone metabolism.ethylene.signal transduction	ciclev10023546m|pacid:20806289	very weakly similar to (90.5) AT3G23230 | Symbols: | ethylene-responsive factor, putative | chr3:8289647-8290066 REVERSEAP2 AP2 no original description	3.14654
17.5.2	hormone metabolism.ethylene.signal transduction	ciclev10005570m|pacid:20792129	weakly similar to ( 143) AT5G61600 | Symbols: ERF104 | ethylene-responsive element-binding family protein | chr5:24766643-24767368 REVERSEweakly similar to ( 145) ERF5_TOBAC Ethylene-responsive transcription factor 5 (Ethylene-responsive element-binding factor 5 homolog) (EREBP-4) (NtERF4) - Nicotiana tabacum (Common tobacco)weakly similar to ( 117) loc_os10g41330 12010.m06897 protein ethylene-re…	-1.93214
17.5.2	hormone metabolism.ethylene.signal transduction	ciclev10021622m|pacid:20809434	weakly similar to ( 138) AT3G23240 | Symbols: ERF1, ATERF1 | ERF1 (ETHYLENE RESPONSE FACTOR 1); DNA binding / transcription activator/ transcription factor | chr3:8295705-8296361 FORWARDvery weakly similar to (80.9) ERF5_TOBAC Ethylene-responsive transcription factor 5 (Ethylene-responsive element-binding factor 5 homolog) (EREBP-4) (NtERF4) - Nicotiana tabacum (Common tobacco)weakly similar to (…	1.11904
17.5.2	hormone metabolism.ethylene.signal transduction	ciclev10024448m|pacid:20811335	weakly similar to ( 104) AT2G44840 | Symbols: ATERF13, EREBP, ERF13 | ERF13 (ETHYLENE-RESPONSIVE ELEMENT BINDING FACTOR 13); DNA binding / transcription factor | chr2:18495440-18496120 FORWARDvery weakly similar to (91.7) ERF2_NICSY Ethylene-responsive transcription factor 2 (Ethylene-responsive element-binding factor 2) (EREBP-2) (NsERF2) - Nicotiana sylvestris (Wood tobacco)very weakly similar …	1.21139
17.5.2	hormone metabolism.ethylene.signal transduction	ciclev10022986m|pacid:20811228	weakly similar to ( 103) AT2G44840 | Symbols: ATERF13, EREBP, ERF13 | ERF13 (ETHYLENE-RESPONSIVE ELEMENT BINDING FACTOR 13); DNA binding / transcription factor | chr2:18495440-18496120 FORWARDvery weakly similar to (81.6) ERF1_TOBAC Ethylene-responsive transcription factor 1 (Ethylene-responsive element-binding factor 1) (EREBP-1) (NtERF1) - Nicotiana tabacum (Common tobacco) no original descript…	1.71639
17.5.2	hormone metabolism.ethylene.signal transduction	ciclev10021652m|pacid:20808381	weakly similar to ( 197) AT4G17500 | Symbols: ATERF-1 | ATERF-1 (ETHYLENE RESPONSIVE ELEMENT BINDING FACTOR 1); DNA binding / transcription activator/ transcription factor | chr4:9759405-9760211 FORWARDweakly similar to ( 172) ERF2_NICSY Ethylene-responsive transcription factor 2 (Ethylene-responsive element-binding factor 2) (EREBP-2) (NsERF2) - Nicotiana sylvestris (Wood tobacco)weakly similar …	1.3617
17.5.2	hormone metabolism.ethylene.signal transduction	ciclev10023764m|pacid:20811135	AP2 AP2 no original description	-3.23428
17.5.2	hormone metabolism.ethylene.signal transduction	ciclev10005863m|pacid:20792305	weakly similar to ( 140) AT5G07580 | Symbols: | DNA binding / transcription factor | chr5:2399525-2400349 FORWARDweakly similar to ( 113) ERF5_TOBAC Ethylene-responsive transcription factor 5 (Ethylene-responsive element-binding factor 5 homolog) (EREBP-4) (NtERF4) - Nicotiana tabacum (Common tobacco)weakly similar to ( 115) loc_os04g46240 12004.m09574 protein ethylene response factor 5, putative…	-1.1016
17.5.2	hormone metabolism.ethylene.signal transduction	ciclev10005750m|pacid:20792114	weakly similar to ( 182) AT5G51190 | Symbols: | AP2 domain-containing transcription factor, putative | chr5:20800708-20801373 REVERSEweakly similar to ( 174) ERF5_TOBAC Ethylene-responsive transcription factor 5 (Ethylene-responsive element-binding factor 5 homolog) (EREBP-4) (NtERF4) - Nicotiana tabacum (Common tobacco)weakly similar to ( 114) loc_os10g41330 12010.m06897 protein ethylene-respons…	-1.73569
17.5.2	hormone metabolism.ethylene.signal transduction	ciclev10022187m|pacid:20811628	AP2 AP2 no original description	-2.74885
17.5.2	hormone metabolism.ethylene.signal transduction	ciclev10009484m|pacid:20794612	very weakly similar to (90.5) AT3G15210 | Symbols: ATERF-4, ERF4, RAP2.5, ATERF4 | ERF4 (ETHYLENE RESPONSIVE ELEMENT BINDING FACTOR 4); DNA binding / protein binding / transcription factor/ transcription repressor | chr3:5121472-5122140 FORWARDvery weakly similar to (89.4) ERF4_TOBAC Ethylene-responsive transcription factor 4 (Ethylene-responsive element-binding factor 4 homolog) (EREBP-3) (NtERF…	-1.02099
17.5.2	hormone metabolism.ethylene.signal transduction	ciclev10005820m|pacid:20790010	weakly similar to ( 182) AT3G23240 | Symbols: ERF1, ATERF1 | ERF1 (ETHYLENE RESPONSE FACTOR 1); DNA binding / transcription activator/ transcription factor | chr3:8295705-8296361 FORWARDvery weakly similar to (92.4) ERF2_NICSY Ethylene-responsive transcription factor 2 (Ethylene-responsive element-binding factor 2) (EREBP-2) (NsERF2) - Nicotiana sylvestris (Wood tobacco)weakly similar to ( 122) l…	1.11513
17.5.2	hormone metabolism.ethylene.signal transduction	ciclev10024298m|pacid:20811400	weakly similar to ( 109) AT2G44840 | Symbols: ATERF13, EREBP, ERF13 | ERF13 (ETHYLENE-RESPONSIVE ELEMENT BINDING FACTOR 13); DNA binding / transcription factor | chr2:18495440-18496120 FORWARDvery weakly similar to (98.6) ERF2_NICSY Ethylene-responsive transcription factor 2 (Ethylene-responsive element-binding factor 2) (EREBP-2) (NsERF2) - Nicotiana sylvestris (Wood tobacco)very weakly similar …	1.92284
17.5.2	hormone metabolism.ethylene.signal transduction	ciclev10024614m|pacid:20808930	AP2 AP2 no original description	2.99454
17.5.3	hormone metabolism.ethylene.induced-regulated-responsive-activated	ciclev10005130m|pacid:20791222	very weakly similar to (96.3) loc_os07g28890 12007.m07160 protein expressed protein no original description	-5.31152
17.5.3	hormone metabolism.ethylene.induced-regulated-responsive-activated	ciclev10003311m|pacid:20786173	weakly similar to ( 171) AT1G09740 | Symbols: | ethylene-responsive protein, putative | chr1:3154603-3155834 FORWARDweakly similar to ( 160) loc_os02g52314 12002.m10262 protein ER6 protein, putative, expressed no original description	-1.61481
17.5.3	hormone metabolism.ethylene.induced-regulated-responsive-activated	ciclev10028922m|pacid:20813169	weakly similar to ( 160) AT3G19500 | Symbols: | ethylene-responsive protein -related | chr3:6759289-6760893 REVERSEweakly similar to ( 119) loc_os05g42180 12005.m08391 protein conserved hypothetical protein no original description	3.32031
17.6.1	hormone metabolism.gibberelin.synthesis-degradation	ciclev10027501m|pacid:20801068	moderately similar to ( 339) AT1G52800 | Symbols: | oxidoreductase, 2OG-Fe(II) oxygenase family protein | chr1:19664044-19665362 FORWARDvery weakly similar to (85.5) GAOX1_ORYSA Gibberellin 20 oxidase 1 (EC 1.14.11.-) (Gibberellin C-20 oxidase 1) (GA 20-oxidase 1) (Os20ox) - Oryza sativa (Rice)weakly similar to ( 171) loc_os08g32170 12008.m07211 protein oxidoreductase, putative, expressed PcbC no…	1.22967
17.6.1	hormone metabolism.gibberelin.synthesis-degradation	ciclev10027182m|pacid:20799633	moderately similar to ( 327) AT1G52800 | Symbols: | oxidoreductase, 2OG-Fe(II) oxygenase family protein | chr1:19664044-19665362 FORWARDvery weakly similar to (90.1) GAOX1_ORYSA Gibberellin 20 oxidase 1 (EC 1.14.11.-) (Gibberellin C-20 oxidase 1) (GA 20-oxidase 1) (Os20ox) - Oryza sativa (Rice)weakly similar to ( 176) loc_os08g32170 12008.m07211 protein oxidoreductase, putative, expressed PcbC no…	-1.49144
17.6.1	hormone metabolism.gibberelin.synthesis-degradation	ciclev10027420m|pacid:20801582	moderately similar to ( 323) AT1G52800 | Symbols: | oxidoreductase, 2OG-Fe(II) oxygenase family protein | chr1:19664044-19665362 FORWARDvery weakly similar to (82.4) GAOX1_ORYSA Gibberellin 20 oxidase 1 (EC 1.14.11.-) (Gibberellin C-20 oxidase 1) (GA 20-oxidase 1) (Os20ox) - Oryza sativa (Rice)weakly similar to ( 145) loc_os08g32170 12008.m07211 protein oxidoreductase, putative, expressed PcbC no…	-1.14131
17.6.1	hormone metabolism.gibberelin.synthesis-degradation	ciclev10027219m|pacid:20800414	moderately similar to ( 469) AT1G52820 | Symbols: | 2-oxoglutarate-dependent dioxygenase, putative | chr1:19669216-19670321 FORWARDvery weakly similar to (91.7) GAOX1_ORYSA Gibberellin 20 oxidase 1 (EC 1.14.11.-) (Gibberellin C-20 oxidase 1) (GA 20-oxidase 1) (Os20ox) - Oryza sativa (Rice)moderately similar to ( 207) loc_os08g32170 12008.m07211 protein oxidoreductase, putative, expressed PcbC no …	-1.13723
17.6.1	hormone metabolism.gibberelin.synthesis-degradation	ciclev10027545m|pacid:20799542	moderately similar to ( 367) AT1G52800 | Symbols: | oxidoreductase, 2OG-Fe(II) oxygenase family protein | chr1:19664044-19665362 FORWARDvery weakly similar to (94.7) GAOX1_ORYSA Gibberellin 20 oxidase 1 (EC 1.14.11.-) (Gibberellin C-20 oxidase 1) (GA 20-oxidase 1) (Os20ox) - Oryza sativa (Rice)weakly similar to ( 161) loc_os08g32170 12008.m07211 protein oxidoreductase, putative, expressed PcbC no…	-1.40381
17.6.1.11	hormone metabolism.gibberelin.synthesis-degradation.GA20 oxidase	ciclev10003376m|pacid:20787455	moderately similar to ( 388) AT5G51810 | Symbols: GA20OX2, AT2353, ATGA20OX2 | GA20OX2 (GIBBERELLIN 20 OXIDASE 2); gibberellin 20-oxidase | chr5:21055389-21056746 REVERSEmoderately similar to ( 379) GAO1A_WHEAT Gibberellin 20 oxidase 1-A (EC 1.14.11.-) (Gibberellin C-20 oxidase 1-B) (GA 20-oxidase 1-A) (Ta20ox1A) (TaGA20ox1-A) - Triticum aestivum (Wheat)moderately similar to ( 378) loc_os01g66100…	-9.43702
17.6.1.11	hormone metabolism.gibberelin.synthesis-degradation.GA20 oxidase	ciclev10005157m|pacid:20792199	highly similar to ( 528) AT4G25420 | Symbols: GA5, GA20OX1, AT2301, ATGA20OX1 | GA20OX1; gibberellin 20-oxidase | chr4:12990982-12992409 REVERSEhighly similar to ( 514) GAO1D_WHEAT Gibberellin 20 oxidase 1-D (EC 1.14.11.-) (Gibberellin C-20 oxidase 1-D) (GA 20-oxidase 1-D) (Ta20ox1D) (TaGA20ox1-D) (Protein Wga20) - Triticum aestivum (Wheat)moderately similar to ( 466) loc_os03g63970 12003.m11264 …	-2.00125
17.6.2	hormone metabolism.gibberelin.signal transduction	ciclev10001720m|pacid:20787514	highly similar to ( 556) AT5G27320 | Symbols: ATGID1C, GID1C | GID1C (GA INSENSITIVE DWARF1C); hydrolase | chr5:9629254-9630746 FORWARDmoderately similar to ( 442) GID1_ORYSA Gibberellin receptor GID1 (EC 3.-.-.-) (Gibberellin-insensitive dwarf protein 1) (Protein GIBBERELLIN INSENSITIVE DWARF1) - Oryza sativa (Rice)moderately similar to ( 442) loc_os05g33730 12005.m07605 protein gibberellin rece…	-1.44538
17.6.3	hormone metabolism.gibberelin.induced-regulated-responsive-activated	ciclev10002927m|pacid:20786817	GASA no original description	1.34657
17.6.3	hormone metabolism.gibberelin.induced-regulated-responsive-activated	ciclev10022925m|pacid:20806245	very weakly similar to (85.9) AT5G14920 | Symbols: | gibberellin-regulated family protein | chr5:4826598-4827517 FORWARD no original description	-1.56337
17.6.3	hormone metabolism.gibberelin.induced-regulated-responsive-activated	ciclev10023012m|pacid:20811832	weakly similar to ( 110) AT1G74670 | Symbols: | gibberellin-responsive protein, putative | chr1:28053378-28053893 FORWARDweakly similar to ( 103) loc_os09g24840 12009.m22085 protein GAST1 protein precursor, putative, expressedGASA no original description	1.59861
17.6.3	hormone metabolism.gibberelin.induced-regulated-responsive-activated	ciclev10013454m|pacid:20797422	weakly similar to ( 103) AT5G15230 | Symbols: GASA4 | GASA4 (GAST1 PROTEIN HOMOLOG 4) | chr5:4945286-4946025 FORWARDvery weakly similar to (85.9) loc_os09g24840 12009.m22085 protein GAST1 protein precursor, putative, expressedGASA no original description	1.94844
17.6.3	hormone metabolism.gibberelin.induced-regulated-responsive-activated	ciclev10029695m|pacid:20813031	very weakly similar to (84.0) AT2G14900 | Symbols: | gibberellin-regulated family protein | chr2:6404210-6405043 FORWARD no original description	1.91159
17.7.1.2	hormone metabolism.jasmonate.synthesis-degradation.lipoxygenase	ciclev10014212m|pacid:20816315	highly similar to ( 929) AT3G45140 | Symbols: LOX2, ATLOX2 | LOX2 (LIPOXYGENASE 2); lipoxygenase | chr3:16525437-16529233 FORWARDhighly similar to ( 915) LOX23_HORVU Lipoxygenase 2.3, chloroplast precursor (EC 1.13.11.12) (LOX2:Hv:3) - Hordeum vulgare (Barley)highly similar to ( 921) loc_os02g10120 12002.m06309 protein lipoxygenase 2.3, chloroplast precursor, putative, expressedLipoxygenase PLAT_…	-1.27496
17.7.1.2	hormone metabolism.jasmonate.synthesis-degradation.lipoxygenase	ciclev10004281m|pacid:20790063	nearly identical (1321) AT3G22400 | Symbols: LOX5 | LOX5; electron carrier/ iron ion binding / lipoxygenase/ metal ion binding / oxidoreductase, acting on single donors with incorporation of molecular oxygen, incorporation of two atoms of oxygen | chr3:7927011-7931167 FORWARDnearly identical (1227) LOX1_SOLTU Lipoxygenase 1 (EC 1.13.11.12) - Solanum tuberosum (Potato)nearly identical (1118) loc_o…	1.32675
17.7.1.2	hormone metabolism.jasmonate.synthesis-degradation.lipoxygenase	ciclev10024819m|pacid:20802193	nearly identical (1313) AT1G72520 | Symbols: | lipoxygenase, putative | chr1:27308611-27312589 FORWARDnearly identical (1157) LOX6_ORYSA Probable lipoxygenase 6 (EC 1.13.11.12) - Oryza sativa (Rice)nearly identical (1157) loc_os03g08220 12003.m06331 protein lipoxygenase 6, putative, expressedLipoxygenase PLAT_LH2 LH2 no original description	1.17719
17.7.1.2	hormone metabolism.jasmonate.synthesis-degradation.lipoxygenase	ciclev10000236m|pacid:20787180	nearly identical (1266) AT1G55020 | Symbols: LOX1 | LOX1; lipoxygenase | chr1:20525798-20530143 FORWARDnearly identical (1224) LOX1_SOLTU Lipoxygenase 1 (EC 1.13.11.12) - Solanum tuberosum (Potato)nearly identical (1067) loc_os03g49380 12003.m35371 protein lipoxygenase 4, putative, expressedLipoxygenase PLAT_LH2 LH2 PLAT no original description	1.44146
17.7.1.2	hormone metabolism.jasmonate.synthesis-degradation.lipoxygenase	ciclev10014202m|pacid:20819066	nearly identical (1014) AT3G45140 | Symbols: LOX2, ATLOX2 | LOX2 (LIPOXYGENASE 2); lipoxygenase | chr3:16525437-16529233 FORWARDnearly identical (1007) LOX23_HORVU Lipoxygenase 2.3, chloroplast precursor (EC 1.13.11.12) (LOX2:Hv:3) - Hordeum vulgare (Barley)nearly identical (1002) loc_os02g10120 12002.m06309 protein lipoxygenase 2.3, chloroplast precursor, putative, expressedLipoxygenase PLAT_LH2…	-1.55503
17.7.1.3	hormone metabolism.jasmonate.synthesis-degradation.allene oxidase synthase	ciclev10000825m|pacid:20789190	highly similar to ( 618) AT5G42650 | Symbols: AOS, CYP74A, DDE2 | AOS (ALLENE OXIDE SYNTHASE); allene oxide synthase/ hydro-lyase/ oxygen binding | chr5:17097803-17099359 REVERSEhighly similar to ( 562) C74A1_ORYSA Cytochrome P450 74A1, chloroplast precursor (EC 4.2.1.92) (Allene oxide synthase 1) (Hydroperoxide dehydrase 1) - Oryza sativa (Rice)highly similar to ( 562) loc_os03g55800 12003.m1049…	1.18484
17.7.1.4	hormone metabolism.jasmonate.synthesis-degradation.allene oxidase cyclase	ciclev10012528m|pacid:20797976	moderately similar to ( 246) AT1G13280 | Symbols: AOC4 | AOC4 (ALLENE OXIDE CYCLASE 4); allene-oxide cyclase | chr1:4547624-4548552 FORWARDmoderately similar to ( 258) loc_os03g32314 12003.m08473 protein allene oxide cyclase 4, chloroplast precursor, putative, expressedAllene_ox_cyc no original description	-1.41158
17.7.1.4	hormone metabolism.jasmonate.synthesis-degradation.allene oxidase cyclase	ciclev10032510m|pacid:20802930	moderately similar to ( 265) AT3G25780 | Symbols: AOC3 | AOC3 (ALLENE OXIDE CYCLASE 3); allene-oxide cyclase | chr3:9409362-9410409 FORWARDmoderately similar to ( 263) loc_os03g32314 12003.m08473 protein allene oxide cyclase 4, chloroplast precursor, putative, expressedAllene_ox_cyc no original description	1.07336
17.7.2	hormone metabolism.jasmonate.signal transduction	ciclev10026376m|pacid:20800330	very weakly similar to (92.0) AT1G19180 | Symbols: TIFY10A | JAZ1 (JASMONATE-ZIM-DOMAIN PROTEIN 1); protein binding | chr1:6622708-6623271 FORWARD no original description	1.92257
17.7.3	hormone metabolism.jasmonate.induced-regulated-responsive-activated	ciclev10015897m|pacid:20815445	moderately similar to ( 486) AT3G07720 | Symbols: | kelch repeat-containing protein | chr3:2465439-2467033 FORWARDmoderately similar to ( 432) loc_os09g07460 12009.m04015 protein tip elongation aberrant protein 1, putative, expressed no original description	-1.68942
18	Co-factor and vitamine metabolism	ciclev10004924m|pacid:20792391	highly similar to ( 807) AT1G04620 | Symbols: | coenzyme F420 hydrogenase family / dehydrogenase, beta subunit family | chr1:1282869-1286492 REVERSEhighly similar to ( 726) loc_os04g25400 12004.m101492 protein coenzyme F420 hydrogenase/dehydrogenase beta subunit, putative, expressedFrhB FrhB_FdhB_C PRK09325 FrhB_FdhB_N no original description	-1.15471
18.1.1	Co-factor and vitamine metabolism.molybdenum cofactor.gephyrin	ciclev10014503m|pacid:20816304	highly similar to ( 946) AT5G20990 | Symbols: B73, SIR4, CNX, CHL6, CNX1 | B73; molybdenum ion binding | chr5:7128737-7133397 REVERSEhighly similar to ( 577) loc_os04g56620 12004.m101683 protein molybdopterin biosynthesis CNX1 protein, putative, expressed MoeA MoeA PRK10680 MogA_MoaB MoeA_N MoaB moaC mogA MoCF_BD MoCF_biosynth no original description	-1.16403
18.2	Co-factor and vitamine metabolism.thiamine	ciclev10008765m|pacid:20796015	highly similar to ( 518) AT5G54770 | Symbols: THI1, TZ, THI4 | THI1; protein homodimerization | chr5:22246634-22247891 FORWARDhighly similar to ( 630) THI4_CITSI Thiazole biosynthetic enzyme, chloroplast precursor - Citrus sinensis (Sweet orange)highly similar to ( 501) loc_os07g34570 12007.m28985 protein thiazole biosynthetic enzyme 1-1, chloroplast precursor, putative, expressed Thi4 THI4 PRK04…	-1.21384
18.2	Co-factor and vitamine metabolism.thiamine	ciclev10024231m|pacid:20805904	moderately similar to ( 426) AT5G54770 | Symbols: THI1, TZ, THI4 | THI1; protein homodimerization | chr5:22246634-22247891 FORWARDmoderately similar to ( 434) THI4_CITSI Thiazole biosynthetic enzyme, chloroplast precursor - Citrus sinensis (Sweet orange)moderately similar to ( 411) loc_os07g34570 12007.m28985 protein thiazole biosynthetic enzyme 1-1, chloroplast precursor, putative, expressed Thi…	-1.52116
18.7	Co-factor and vitamine metabolism.iron-sulphur clusters	ciclev10001774m|pacid:20785914	highly similar to ( 603) AT1G72090 | Symbols: | radical SAM domain-containing protein / TRAM domain-containing protein | chr1:27123617-27126767 FORWARDvery weakly similar to (92.8) CK5P1_ORYSA CDK5RAP1-like protein - Oryza sativa (Rice)highly similar to ( 600) loc_os04g35480 12004.m08637 protein expressed protein MiaB Elp3 COG1032 no original description	-1.13236
19.3	tetrapyrrole synthesis.GSA	ciclev10031414m|pacid:20803078	highly similar to ( 749) AT3G48730 | Symbols: GSA2 | GSA2 (glutamate-1-semialdehyde 2,1-aminomutase 2); catalytic/ glutamate-1-semialdehyde 2,1-aminomutase/ pyridoxal phosphate binding / transaminase | chr3:18049697-18051550 FORWARDhighly similar to ( 751) GSA_BRANA Glutamate-1-semialdehyde 2,1-aminomutase, chloroplast precursor (EC 5.4.3.8) (GSA) (Glutamate-1-semialdehyde aminotransferase) (GSA-…	-1.04621
19.7	tetrapyrrole synthesis.uroporphyrinogen decarboxylase	ciclev10021020m|pacid:20810769	highly similar to ( 584) AT3G14930 | Symbols: HEME1 | HEME1; uroporphyrinogen decarboxylase | chr3:5021290-5022577 FORWARDmoderately similar to ( 380) DCUP_MAIZE Uroporphyrinogen decarboxylase, chloroplast precursor (EC 4.1.1.37) (URO-D) (UPD) - Zea mays (Maize)highly similar to ( 535) loc_os01g43390 12001.m150657 protein uroporphyrinogen decarboxylase, chloroplast precursor, putative, expressed …	-1.51139
19.7	tetrapyrrole synthesis.uroporphyrinogen decarboxylase	ciclev10031799m|pacid:20804872	highly similar to ( 619) AT2G40490 | Symbols: HEME2 | HEME2; uroporphyrinogen decarboxylase | chr2:16912961-16914988 FORWARDhighly similar to ( 647) DCUP_TOBAC Uroporphyrinogen decarboxylase, chloroplast precursor (EC 4.1.1.37) (URO-D) (UPD) - Nicotiana tabacum (Common tobacco)highly similar to ( 609) loc_os03g21900 12003.m07594 protein uroporphyrinogen decarboxylase, putative, expressed hemE URO…	-1.02338
19.1	tetrapyrrole synthesis.magnesium chelatase	ciclev10004154m|pacid:20792514	nearly identical (2501) AT5G13630 | Symbols: GUN5, CCH, CHLH, CCH1 | GUN5 (GENOMES UNCOUPLED 5); magnesium chelatase | chr5:4387920-4392082 REVERSEnearly identical (2403) loc_os03g20700 12003.m34853 protein Mg-chelatase subunit XANTHA-F, putative, expressedPRK12493 CobN-Mg_chel CobN cobN cobN no original description	-2.88409
19.1	tetrapyrrole synthesis.magnesium chelatase	ciclev10015348m|pacid:20818429	highly similar to ( 565) AT5G45930 | Symbols: CHLI2, CHL I2, CHLI-2 | CHLI2 (MAGNESIUM CHELATASE I2); ATPase/ magnesium chelatase | chr5:18628095-18629565 FORWARDhighly similar to ( 618) CHLI_SOYBN Magnesium-chelatase subunit chlI, chloroplast precursor (EC 6.6.1.1) (Mg-protoporphyrin IX chelatase) - Glycine max (Soybean)highly similar to ( 554) loc_os03g36540 12003.m08774 protein magnesium-chela…	-1.03788
19.11	tetrapyrrole synthesis.magnesium protoporphyrin IX methyltransferase	ciclev10032123m|pacid:20803740	moderately similar to ( 390) AT4G25080 | Symbols: CHLM | CHLM (magnesium-protoporphyrin IX methyltransferase); magnesium protoporphyrin IX methyltransferase | chr4:12877216-12878128 FORWARDmoderately similar to ( 302) loc_os06g04150 12006.m05146 protein magnesium-protoporphyrin O-methyltransferase, putative, expressed PRK07580 Mg-por_mtran_C UbiG no original description	-1.30212
19.2	tetrapyrrole synthesis.ferrochelatase	ciclev10008171m|pacid:20794247	highly similar to ( 625) AT5G26030 | Symbols: FC1, FC-I, ATFC-I | FC1 (ferrochelatase 1); ferrochelatase | chr5:9096675-9098752 FORWARDhighly similar to ( 674) HEMH_CUCSA Ferrochelatase-2, chloroplast precursor (EC 4.99.1.1) (Ferrochelatase II) (Protoheme ferro-lyase 2) (Heme synthetase 2) - Cucumis sativus (Cucumber)highly similar to ( 636) loc_os09g12560 12009.m059951 protein ferrochelatase-2, …	1.13496
19.21	tetrapyrrole synthesis.heme oxygenase	ciclev10009114m|pacid:20795896	moderately similar to ( 360) AT2G26670 | Symbols: ATHO1, HO1, TED4, GUN2, HY6 | TED4 (REVERSAL OF THE DET PHENOTYPE 4); heme oxygenase (decyclizing) | chr2:11341816-11343394 FORWARDmoderately similar to ( 300) loc_os06g40080 12006.m08545 protein heme oxygenase 1, putative, expressed HemeO no original description	-1.0739
19.32	tetrapyrrole synthesis.sirohydrochlorin ferrochelatase	ciclev10016888m|pacid:20816484	weakly similar to ( 197) AT1G50170 | Symbols: ATSIRB | ATSIRB (ARABIDOPSIS THALIANA SIROHYDROCHLORIN FERROCHELATASE B); sirohydrochlorin ferrochelatase | chr1:18582087-18583514 FORWARDweakly similar to ( 197) loc_os02g19440 12002.m77796 protein sirohydrochlorin ferrochelatase, putative, expressedCbiX CbiX_SirB_N COG2138 CbiX_SirB_C no original description	-1.37948
19.4	tetrapyrrole synthesis.regulation	ciclev10021505m|pacid:20809404	moderately similar to ( 222) AT3G59400 | Symbols: GUN4 | GUN4; enzyme binding / tetrapyrrole binding | chr3:21948881-21949678 REVERSEmoderately similar to ( 221) loc_os11g16550 12011.m05740 protein expressed proteinGUN4 no original description	-1.66367
19.99	tetrapyrrole synthesis.unspecified	ciclev10021103m|pacid:20810285	moderately similar to ( 207) AT1G19670 | Symbols: ATCLH1, CORI1, ATHCOR1 | ATCLH1 (ARABIDOPSIS THALIANA CORONATINE-INDUCED PROTEIN 1); chlorophyllase | chr1:6803796-6804923 REVERSEhighly similar to ( 594) CLH1_CITSI Chlorophyllase-1, chloroplast precursor (EC 3.1.1.14) (Chlorophyll-chlorophyllido hydrolase 1) (Chlase 1) - Citrus sinensis (Sweet orange)weakly similar to ( 179) loc_os10g28370 12010…	1.60612
20.1	stress.biotic	ciclev10010751m|pacid:20794347	moderately similar to ( 281) AT4G11650 | Symbols: ATOSM34 | ATOSM34 (osmotin 34) | chr4:7025127-7026113 REVERSEmoderately similar to ( 280) OSMO_TOBAC Osmotin precursor - Nicotiana tabacum (Common tobacco)moderately similar to ( 261) loc_os03g46070 12003.m09627 protein protein P21, putative, expressedThaumatin THN no original description	3.50269
20.1	stress.biotic	ciclev10030216m|pacid:20814430	moderately similar to ( 209) AT1G12220 | Symbols: RPS5 | RPS5 (RESISTANT TO P. SYRINGAE 5); nucleotide binding | chr1:4145011-4147680 FORWARDmoderately similar to ( 201) loc_os01g72680 12001.m13302 protein disease resistance protein RPS2, putative NB-ARC no original description	-1.28415
20.1	stress.biotic	ciclev10029873m|pacid:20813587	weakly similar to ( 186) AT1G50060 | Symbols: | pathogenesis-related protein, putative | chr1:18551186-18552446 FORWARDweakly similar to ( 199) PRB1_TOBAC Basic form of pathogenesis-related protein 1 precursor (PRP 1) - Nicotiana tabacum (Common tobacco)weakly similar to ( 162) loc_os10g11500 12010.m04472 protein pathogenesis-related protein PRB1-3 precursor, putative, expressed SCP SCP SCP no or…	2.00519
20.1	stress.biotic	ciclev10027214m|pacid:20800054	highly similar to ( 632) AT5G63020 | Symbols: | disease resistance protein (CC-NBS-LRR class), putative | chr5:25283252-25286002 REVERSEmoderately similar to ( 436) loc_os01g57870 12001.m150747 protein disease resistance protein RPS2, putative, expressed NB-ARC no original description	1.51391
20.1	stress.biotic	ciclev10021721m|pacid:20809552	moderately similar to ( 420) AT4G01700 | Symbols: | chitinase, putative | chr4:732413-733487 REVERSEmoderately similar to ( 325) CHI2_BRANA Endochitinase CH25 precursor (EC 3.2.1.14) - Brassica napus (Rape)moderately similar to ( 380) loc_os01g18400 12001.m08381 protein endochitinase 1 precursor, putative, expressed chitinase_glyco_hydro_19 Glyco_hydro_19 no original description	2.46255
20.1	stress.biotic	ciclev10018499m|pacid:20808815	highly similar to ( 630) AT3G14470 | Symbols: | disease resistance protein (NBS-LRR class), putative | chr3:4857940-4861104 FORWARDhighly similar to ( 535) loc_os05g41290 12005.m08304 protein disease resistance RPP13-like protein 1, putative, expressed NB-ARC no original description	-2.05919
20.1	stress.biotic	ciclev10024858m|pacid:20799963	highly similar to ( 540) AT5G63020 | Symbols: | disease resistance protein (CC-NBS-LRR class), putative | chr5:25283252-25286002 REVERSEmoderately similar to ( 380) loc_os01g57870 12001.m150747 protein disease resistance protein RPS2, putative, expressed NB-ARC no original description	-1.24397
20.1	stress.biotic	ciclev10027589m|pacid:20801288	highly similar to ( 568) AT5G63020 | Symbols: | disease resistance protein (CC-NBS-LRR class), putative | chr5:25283252-25286002 REVERSEmoderately similar to ( 402) loc_os01g57870 12001.m150747 protein disease resistance protein RPS2, putative, expressed NB-ARC no original description	-1.27492
20.1	stress.biotic	ciclev10030667m|pacid:20804331	highly similar to ( 588) AT5G63020 | Symbols: | disease resistance protein (CC-NBS-LRR class), putative | chr5:25283252-25286002 REVERSEmoderately similar to ( 427) loc_os01g57870 12001.m150747 protein disease resistance protein RPS2, putative, expressed NB-ARC no original description	-1.81528
20.1	stress.biotic	ciclev10022243m|pacid:20810522	very weakly similar to (83.6) AT3G14470 | Symbols: | disease resistance protein (NBS-LRR class), putative | chr3:4857940-4861104 FORWARDvery weakly similar to (85.5) loc_os07g17250 12007.m06166 protein disease resistance RPP13-like protein 1, putative, expressed no original description	-3.16028
20.1	stress.biotic	ciclev10007315m|pacid:20794674	highly similar to ( 570) AT3G14470 | Symbols: | disease resistance protein (NBS-LRR class), putative | chr3:4857940-4861104 FORWARDhighly similar to ( 511) loc_os05g41290 12005.m08304 protein disease resistance RPP13-like protein 1, putative, expressed NB-ARC no original description	-1.07529
20.1	stress.biotic	ciclev10021966m|pacid:20811307	moderately similar to ( 310) AT1G78780 | Symbols: | pathogenesis-related family protein | chr1:29621447-29622431 REVERSEmoderately similar to ( 202) PRPX_HORVU Pathogen-related protein - Hordeum vulgare (Barley)moderately similar to ( 261) loc_os01g53110 12001.m11480 protein pathogen-related protein, putative no original description	-1.53596
20.1	stress.biotic	ciclev10013727m|pacid:20796583	moderately similar to ( 264) AT4G27190 | Symbols: | disease resistance protein (NBS-LRR class), putative | chr4:13620977-13623934 REVERSEmoderately similar to ( 244) loc_os01g72680 12001.m13302 protein disease resistance protein RPS2, putative NB-ARC no original description	-2.1188
20.1	stress.biotic	ciclev10000699m|pacid:20787039	highly similar to ( 927) AT4G19040 | Symbols: EDR2 | EDR2; lipid binding | chr4:10431799-10437171 REVERSEhighly similar to ( 798) loc_os10g31770 12010.m06028 protein lipid binding protein, putative, expressedSTART START START DUF1336 no original description	-1.43591
20.1	stress.biotic	ciclev10026057m|pacid:20800323	moderately similar to ( 384) AT3G12500 | Symbols: ATHCHIB, PR3, PR-3, CHI-B, B-CHI | ATHCHIB (ARABIDOPSIS THALIANA BASIC CHITINASE); chitinase | chr3:3962501-3963945 REVERSEmoderately similar to ( 426) CHIA_SECCE Basic endochitinase A precursor (EC 3.2.1.14) (Rye seed chitinase-a) (RSC-a) - Secale cereale (Rye)moderately similar to ( 397) loc_os05g33140 12005.m07546 protein basic endochitinase 1 …	1.83765
20.1	stress.biotic	ciclev10006930m|pacid:20790303	moderately similar to ( 272) AT3G14470 | Symbols: | disease resistance protein (NBS-LRR class), putative | chr3:4857940-4861104 FORWARDmoderately similar to ( 456) loc_os08g12740 12008.m080109 protein disease resistance protein RGA3, putative, expressed NB-ARC no original description	1.66749
20.1	stress.biotic	ciclev10000576m|pacid:20789129	moderately similar to ( 342) AT3G52430 | Symbols: PAD4, ATPAD4 | PAD4 (PHYTOALEXIN DEFICIENT 4); lipase/ protein binding / triacylglycerol lipase | chr3:19431566-19434292 FORWARDmoderately similar to ( 401) loc_os11g09010 12011.m079958 protein phytoalexin-deficient 4-1 protein, putative, expressed no original description	1.6261
20.1	stress.biotic	ciclev10028964m|pacid:20812638	moderately similar to ( 305) AT3G12500 | Symbols: ATHCHIB, PR3, PR-3, CHI-B, B-CHI | ATHCHIB (ARABIDOPSIS THALIANA BASIC CHITINASE); chitinase | chr3:3962501-3963945 REVERSEmoderately similar to ( 304) CHI1_TOBAC Endochitinase A precursor (EC 3.2.1.14) (CHN-A) - Nicotiana tabacum (Common tobacco)moderately similar to ( 277) loc_os06g51060 12006.m09629 protein basic endochitinase 1 precursor, puta…	-1.23977
20.1	stress.biotic	ciclev10012489m|pacid:20797646	moderately similar to ( 333) AT5G40020 | Symbols: | pathogenesis-related thaumatin family protein | chr5:16022896-16024294 REVERSEweakly similar to ( 175) TLP2_PRUPE Thaumatin-like protein 2 precursor (PpAZ8) - Prunus persica (Peach)moderately similar to ( 249) loc_os10g27280 12010.m05662 protein osmotin-like protein precursor, putative, expressedTHN Thaumatin no original description	-1.69593
20.1	stress.biotic	ciclev10025057m|pacid:20800256	weakly similar to ( 139) AT5G35450 | Symbols: | disease resistance protein (CC-NBS-LRR class), putative | chr5:13667809-13670685 FORWARDweakly similar to ( 129) loc_os12g14330 12012.m05402 protein disease resistance protein RPM1, putative, expressed NB-ARC no original description	-1.11917
20.1	stress.biotic	ciclev10024845m|pacid:20799863	highly similar to ( 540) AT5G63020 | Symbols: | disease resistance protein (CC-NBS-LRR class), putative | chr5:25283252-25286002 REVERSEmoderately similar to ( 380) loc_os01g57870 12001.m150747 protein disease resistance protein RPS2, putative, expressed NB-ARC no original description	-1.51299
20.1	stress.biotic	ciclev10026624m|pacid:20800801	weakly similar to ( 195) AT5G66590 | Symbols: | allergen V5/Tpx-1-related family protein | chr5:26574255-26574812 FORWARDmoderately similar to ( 206) ST14_SOLTU STS14 protein precursor - Solanum tuberosum (Potato)weakly similar to ( 114) loc_os01g28500 12001.m43020 protein pathogenesis-related protein PRMS precursor, putative, expressed SCP SCP no original description	1.74568
20.1	stress.biotic	ciclev10028831m|pacid:20812604	moderately similar to ( 312) AT3G12500 | Symbols: ATHCHIB, PR3, PR-3, CHI-B, B-CHI | ATHCHIB (ARABIDOPSIS THALIANA BASIC CHITINASE); chitinase | chr3:3962501-3963945 REVERSEmoderately similar to ( 326) CHIT_PHAVU Endochitinase precursor (EC 3.2.1.14) - Phaseolus vulgaris (Kidney bean) (French bean)moderately similar to ( 293) loc_os05g33140 12005.m07546 protein basic endochitinase 1 precursor, pu…	-1.18687
20.1	stress.biotic	ciclev10004101m|pacid:20789465	moderately similar to ( 263) AT4G27190 | Symbols: | disease resistance protein (NBS-LRR class), putative | chr4:13620977-13623934 REVERSEmoderately similar to ( 256) loc_os01g72680 12001.m13302 protein disease resistance protein RPS2, putative NB-ARC no original description	-1.29086
20.1	stress.biotic	ciclev10029528m|pacid:20813912	weakly similar to ( 160) AT3G04720 | Symbols: PR4, HEL, PR-4 | PR4 (PATHOGENESIS-RELATED 4); chitin binding | chr3:1285691-1286531 REVERSEweakly similar to ( 192) PR4B_TOBAC Pathogenesis-related protein PR-4B precursor - Nicotiana tabacum (Common tobacco)weakly similar to ( 163) loc_os11g37970 12011.m07644 protein win1 precursor, putative, expressedBarwin no original description	1.22967
20.1	stress.biotic	ciclev10007376m|pacid:20794832	highly similar to ( 731) AT4G27190 | Symbols: | disease resistance protein (NBS-LRR class), putative | chr4:13620977-13623934 REVERSEmoderately similar to ( 277) loc_os01g57870 12001.m150747 protein disease resistance protein RPS2, putative, expressed NB-ARC no original description	-1.67026
20.1	stress.biotic	ciclev10005491m|pacid:20790391	moderately similar to ( 330) AT5G24090 | Symbols: | acidic endochitinase (CHIB1) | chr5:8143805-8145153 REVERSEmoderately similar to ( 374) CHIA_TOBAC Acidic endochitinase precursor (EC 3.2.1.14) - Nicotiana tabacum (Common tobacco)moderately similar to ( 338) loc_os07g19040 12007.m06343 protein acidic endochitinase precursor, putative Glyco_hydro_18 no original description	2.51896
20.1	stress.biotic	ciclev10003759m|pacid:20788369	moderately similar to ( 216) AT4G27190 | Symbols: | disease resistance protein (NBS-LRR class), putative | chr4:13620977-13623934 REVERSEmoderately similar to ( 211) loc_os11g29090 12011.m06821 protein NB-ARC domain containing protein NB-ARC no original description	-1.23428
20.1	stress.biotic	ciclev10027347m|pacid:20800033	highly similar to ( 588) AT5G63020 | Symbols: | disease resistance protein (CC-NBS-LRR class), putative | chr5:25283252-25286002 REVERSEmoderately similar to ( 414) loc_os01g57870 12001.m150747 protein disease resistance protein RPS2, putative, expressed NB-ARC no original description	1.17231
20.1	stress.biotic	ciclev10024857m|pacid:20800374	highly similar to ( 529) AT5G63020 | Symbols: | disease resistance protein (CC-NBS-LRR class), putative | chr5:25283252-25286002 REVERSEmoderately similar to ( 382) loc_os01g57870 12001.m150747 protein disease resistance protein RPS2, putative, expressed NB-ARC no original description	-1.95815
20.1	stress.biotic	ciclev10018556m|pacid:20805880	highly similar to ( 573) AT3G14470 | Symbols: | disease resistance protein (NBS-LRR class), putative | chr3:4857940-4861104 FORWARDhighly similar to ( 502) loc_os05g41290 12005.m08304 protein disease resistance RPP13-like protein 1, putative, expressed NB-ARC no original description	-2.06601
20.1	stress.biotic	ciclev10027069m|pacid:20799760	highly similar to ( 505) AT5G63020 | Symbols: | disease resistance protein (CC-NBS-LRR class), putative | chr5:25283252-25286002 REVERSEmoderately similar to ( 382) loc_os01g57870 12001.m150747 protein disease resistance protein RPS2, putative, expressed NB-ARC no original description	-2.75152
20.1	stress.biotic	ciclev10004038m|pacid:20788708	moderately similar to ( 272) AT4G27190 | Symbols: | disease resistance protein (NBS-LRR class), putative | chr4:13620977-13623934 REVERSEmoderately similar to ( 256) loc_os11g29090 12011.m06821 protein NB-ARC domain containing protein NB-ARC no original description	-1.36111
20.1	stress.biotic	ciclev10024854m|pacid:20802213	highly similar to ( 514) AT5G63020 | Symbols: | disease resistance protein (CC-NBS-LRR class), putative | chr5:25283252-25286002 REVERSEmoderately similar to ( 387) loc_os01g57870 12001.m150747 protein disease resistance protein RPS2, putative, expressed NB-ARC no original description	-1.32093
20.1	stress.biotic	ciclev10003121m|pacid:20789293	moderately similar to ( 211) AT4G27190 | Symbols: | disease resistance protein (NBS-LRR class), putative | chr4:13620977-13623934 REVERSEmoderately similar to ( 213) loc_os01g72680 12001.m13302 protein disease resistance protein RPS2, putative NB-ARC no original description	-1.89217
20.1	stress.biotic	ciclev10028959m|pacid:20812898	moderately similar to ( 295) AT3G12500 | Symbols: ATHCHIB, PR3, PR-3, CHI-B, B-CHI | ATHCHIB (ARABIDOPSIS THALIANA BASIC CHITINASE); chitinase | chr3:3962501-3963945 REVERSEmoderately similar to ( 310) CHIT_PHAVU Endochitinase precursor (EC 3.2.1.14) - Phaseolus vulgaris (Kidney bean) (French bean)moderately similar to ( 275) loc_os06g51050 12006.m09628 protein basic endochitinase 1 precursor, pu…	-1.19853
20.1	stress.biotic	ciclev10007328m|pacid:20795881	moderately similar to ( 423) AT3G14470 | Symbols: | disease resistance protein (NBS-LRR class), putative | chr3:4857940-4861104 FORWARDmoderately similar to ( 470) loc_os05g31570 12005.m07391 protein disease resistance protein RGA4, putative, expressed NB-ARC no original description	-1.07105
20.1	stress.biotic	ciclev10003894m|pacid:20786190	moderately similar to ( 247) AT4G27190 | Symbols: | disease resistance protein (NBS-LRR class), putative | chr4:13620977-13623934 REVERSEmoderately similar to ( 223) loc_os01g72680 12001.m13302 protein disease resistance protein RPS2, putative NB-ARC no original description	-1.56235
20.1	stress.biotic	ciclev10022063m|pacid:20810627	moderately similar to ( 272) AT3G54420 | Symbols: ATEP3, ATCHITIV, CHIV | ATEP3; chitinase | chr3:20145935-20147034 FORWARDmoderately similar to ( 265) CHIA_MAIZE Endochitinase A precursor (EC 3.2.1.14) (Seed chitinase A) - Zea mays (Maize)moderately similar to ( 281) loc_os04g41620 12004.m09138 protein endochitinase A precursor, putative, expressed chitinase_glyco_hydro_19 Glyco_hydro_19 no orig…	2.63014
20.1	stress.biotic	ciclev10000055m|pacid:20785475	moderately similar to ( 244) AT4G27190 | Symbols: | disease resistance protein (NBS-LRR class), putative | chr4:13620977-13623934 REVERSEmoderately similar to ( 225) loc_os11g29090 12011.m06821 protein NB-ARC domain containing protein NB-ARC no original description	-2.65105
20.1	stress.biotic	ciclev10007422m|pacid:20794482	moderately similar to ( 288) AT4G27190 | Symbols: | disease resistance protein (NBS-LRR class), putative | chr4:13620977-13623934 REVERSEmoderately similar to ( 238) loc_os01g72680 12001.m13302 protein disease resistance protein RPS2, putative NB-ARC no original description	-1.10986
20.1	stress.biotic	ciclev10009212m|pacid:20794331	no original description	-1.12907
20.1	stress.biotic	ciclev10022104m|pacid:20810955	moderately similar to ( 288) AT4G11650 | Symbols: ATOSM34 | ATOSM34 (osmotin 34) | chr4:7025127-7026113 REVERSEmoderately similar to ( 291) PRR1_TOBAC Pathogenesis-related protein R major form precursor (Thaumatin-like protein E22) - Nicotiana tabacum (Common tobacco)moderately similar to ( 256) loc_os03g45960 12003.m09617 protein protein P21, putative, expressedThaumatin THN no original descript…	1.75563
20.1	stress.biotic	ciclev10024873m|pacid:20800187	moderately similar to ( 476) AT5G63020 | Symbols: | disease resistance protein (CC-NBS-LRR class), putative | chr5:25283252-25286002 REVERSEmoderately similar to ( 338) loc_os01g57870 12001.m150747 protein disease resistance protein RPS2, putative, expressed NB-ARC no original description	-1.06074
20.1	stress.biotic	ciclev10022100m|pacid:20810823	moderately similar to ( 263) AT4G11650 | Symbols: ATOSM34 | ATOSM34 (osmotin 34) | chr4:7025127-7026113 REVERSEmoderately similar to ( 262) P21_SOYBN Protein P21 - Glycine max (Soybean)moderately similar to ( 234) loc_os03g46070 12003.m09627 protein protein P21, putative, expressedThaumatin THN no original description	2.23933
20.1	stress.biotic	ciclev10027593m|pacid:20802277	moderately similar to ( 490) AT5G63020 | Symbols: | disease resistance protein (CC-NBS-LRR class), putative | chr5:25283252-25286002 REVERSEmoderately similar to ( 363) loc_os01g57870 12001.m150747 protein disease resistance protein RPS2, putative, expressed NB-ARC no original description	-1.22785
20.1	stress.biotic	ciclev10002613m|pacid:20787221	very weakly similar to (84.3) AT5G49290 | Symbols: | protein binding | chr5:19980195-19983869 FORWARDvery weakly similar to (82.0) loc_os06g08154 12006.m05537 protein receptor-like protein kinase 5 precursor, putative, expressed no original description	2.03874
20.1	stress.biotic	ciclev10029431m|pacid:20813594	moderately similar to ( 210) AT4G33720 | Symbols: | pathogenesis-related protein, putative | chr4:16182813-16183304 FORWARDmoderately similar to ( 205) PRB1_TOBAC Basic form of pathogenesis-related protein 1 precursor (PRP 1) - Nicotiana tabacum (Common tobacco)weakly similar to ( 200) loc_os10g11500 12010.m04472 protein pathogenesis-related protein PRB1-3 precursor, putative, expressed SCP SCP S…	2.4075
20.1	stress.biotic	ciclev10003899m|pacid:20787804	moderately similar to ( 254) AT4G27190 | Symbols: | disease resistance protein (NBS-LRR class), putative | chr4:13620977-13623934 REVERSEmoderately similar to ( 236) loc_os11g29090 12011.m06821 protein NB-ARC domain containing protein NB-ARC no original description	-1.86655
20.1	stress.biotic	ciclev10004042m|pacid:20786683	moderately similar to ( 324) AT3G14470 | Symbols: | disease resistance protein (NBS-LRR class), putative | chr3:4857940-4861104 FORWARDmoderately similar to ( 386) loc_os05g41290 12005.m08304 protein disease resistance RPP13-like protein 1, putative, expressed NB-ARC no original description	2.31004
20.1	stress.biotic	ciclev10005522m|pacid:20790139	moderately similar to ( 386) AT5G24090 | Symbols: | acidic endochitinase (CHIB1) | chr5:8143805-8145153 REVERSEmoderately similar to ( 404) CHLY_HEVBR Hevamine-A precursor [Includes: Chitinase (EC 3.2.1.14); Lysozyme (EC 3.2.1.17)] - Hevea brasiliensis (Para rubber tree)moderately similar to ( 343) loc_os07g19040 12007.m06343 protein acidic endochitinase precursor, putative Glyco_hydro_18 no orig…	1.04309
20.1	stress.biotic	ciclev10022123m|pacid:20806191	moderately similar to ( 244) AT3G54420 | Symbols: ATEP3, ATCHITIV, CHIV | ATEP3; chitinase | chr3:20145935-20147034 FORWARDmoderately similar to ( 233) CHIB_MAIZE Endochitinase B precursor (EC 3.2.1.14) (Seed chitinase B) (Fragment) - Zea mays (Maize)moderately similar to ( 226) loc_os04g41620 12004.m09138 protein endochitinase A precursor, putative, expressed chitinase_glyco_hydro_19 Glyco_hydro…	1.52527
20.1	stress.biotic	ciclev10025008m|pacid:20802305	moderately similar to ( 437) AT5G63020 | Symbols: | disease resistance protein (CC-NBS-LRR class), putative | chr5:25283252-25286002 REVERSEmoderately similar to ( 286) loc_os01g57870 12001.m150747 protein disease resistance protein RPS2, putative, expressed NB-ARC no original description	-3.13474
20.1	stress.biotic	ciclev10024859m|pacid:20800703	moderately similar to ( 421) AT5G63020 | Symbols: | disease resistance protein (CC-NBS-LRR class), putative | chr5:25283252-25286002 REVERSEmoderately similar to ( 342) loc_os01g57870 12001.m150747 protein disease resistance protein RPS2, putative, expressed NB-ARC no original description	-2.32587
20.1	stress.biotic	ciclev10024434m|pacid:20810690	moderately similar to ( 348) AT5G24090 | Symbols: | acidic endochitinase (CHIB1) | chr5:8143805-8145153 REVERSEmoderately similar to ( 350) CHIA_TOBAC Acidic endochitinase precursor (EC 3.2.1.14) - Nicotiana tabacum (Common tobacco)moderately similar to ( 382) loc_os07g19040 12007.m06343 protein acidic endochitinase precursor, putative Glyco_hydro_18 COG3469 no original description	2.57703
20.1	stress.biotic	ciclev10023688m|pacid:20810036	highly similar to ( 506) AT3G50950 | Symbols: | disease resistance protein (CC-NBS-LRR class), putative | chr3:18936127-18938685 FORWARDmoderately similar to ( 255) loc_os11g45060 12011.m08339 protein NBS-LRR disease resistance protein, putative, expressed NB-ARC no original description	-2.7197
20.1	stress.biotic	ciclev10027328m|pacid:20799572	moderately similar to ( 375) AT1G63350 | Symbols: | disease resistance protein (CC-NBS-LRR class), putative | chr1:23494935-23497631 REVERSEmoderately similar to ( 259) loc_os01g57870 12001.m150747 protein disease resistance protein RPS2, putative, expressed NB-ARC no original description	-1.43347
20.1	stress.biotic	ciclev10018708m|pacid:20810431	highly similar to ( 581) AT3G14470 | Symbols: | disease resistance protein (NBS-LRR class), putative | chr3:4857940-4861104 FORWARDmoderately similar to ( 488) loc_os05g41290 12005.m08304 protein disease resistance RPP13-like protein 1, putative, expressed NB-ARC no original description	-2.76035
20.1	stress.biotic	ciclev10003865m|pacid:20787622	moderately similar to ( 270) AT4G27190 | Symbols: | disease resistance protein (NBS-LRR class), putative | chr4:13620977-13623934 REVERSEmoderately similar to ( 245) loc_os01g72680 12001.m13302 protein disease resistance protein RPS2, putative NB-ARC no original description	-1.5063
20.1	stress.biotic	ciclev10024868m|pacid:20801356	highly similar to ( 550) AT5G63020 | Symbols: | disease resistance protein (CC-NBS-LRR class), putative | chr5:25283252-25286002 REVERSEmoderately similar to ( 439) loc_os01g57870 12001.m150747 protein disease resistance protein RPS2, putative, expressed NB-ARC no original description	-1.65485
20.1	stress.biotic	ciclev10030540m|pacid:20802396	moderately similar to ( 418) AT3G14470 | Symbols: | disease resistance protein (NBS-LRR class), putative | chr3:4857940-4861104 FORWARDhighly similar to ( 525) loc_os05g41290 12005.m08304 protein disease resistance RPP13-like protein 1, putative, expressed NB-ARC no original description	1.99454
20.1	stress.biotic	ciclev10024855m|pacid:20801782	highly similar to ( 583) AT5G63020 | Symbols: | disease resistance protein (CC-NBS-LRR class), putative | chr5:25283252-25286002 REVERSEmoderately similar to ( 387) loc_os01g57870 12001.m150747 protein disease resistance protein RPS2, putative, expressed NB-ARC no original description	-1.3991
20.1	stress.biotic	ciclev10018531m|pacid:20807819	highly similar to ( 589) AT3G14470 | Symbols: | disease resistance protein (NBS-LRR class), putative | chr3:4857940-4861104 FORWARDmoderately similar to ( 485) loc_os05g41290 12005.m08304 protein disease resistance RPP13-like protein 1, putative, expressed NB-ARC no original description	-1.81505
20.1	stress.biotic	ciclev10003128m|pacid:20785477	weakly similar to ( 170) AT4G27190 | Symbols: | disease resistance protein (NBS-LRR class), putative | chr4:13620977-13623934 REVERSEweakly similar to ( 173) loc_os11g29090 12011.m06821 protein NB-ARC domain containing protein NB-ARC no original description	-1.36607
20.1	stress.biotic	ciclev10014088m|pacid:20815783	moderately similar to ( 275) AT4G27190 | Symbols: | disease resistance protein (NBS-LRR class), putative | chr4:13620977-13623934 REVERSEmoderately similar to ( 255) loc_os01g72680 12001.m13302 protein disease resistance protein RPS2, putative NB-ARC no original description	-1.87702
20.1	stress.biotic	ciclev10029536m|pacid:20814713	weakly similar to ( 191) AT3G04720 | Symbols: PR4, HEL, PR-4 | PR4 (PATHOGENESIS-RELATED 4); chitin binding | chr3:1285691-1286531 REVERSEmoderately similar to ( 211) WIN1_SOLTU Wound-induced protein WIN1 precursor - Solanum tuberosum (Potato)weakly similar to ( 183) loc_os11g37950 12011.m07642 protein win2 precursor, putative, expressedBarwin no original description	1.25758
20.1	stress.biotic	ciclev10024049m|pacid:20806388	moderately similar to ( 225) AT4G11650 | Symbols: ATOSM34 | ATOSM34 (osmotin 34) | chr4:7025127-7026113 REVERSEmoderately similar to ( 218) P21_SOYBN Protein P21 - Glycine max (Soybean)weakly similar to ( 199) loc_os03g46070 12003.m09627 protein protein P21, putative, expressedThaumatin THN no original description	3.64224
20.1	stress.biotic	ciclev10018688m|pacid:20808565	moderately similar to ( 447) AT3G14470 | Symbols: | disease resistance protein (NBS-LRR class), putative | chr3:4857940-4861104 FORWARDmoderately similar to ( 400) loc_os05g41290 12005.m08304 protein disease resistance RPP13-like protein 1, putative, expressed NB-ARC no original description	-1.22622
20.1	stress.biotic	ciclev10023613m|pacid:20808822	highly similar to ( 514) AT3G14470 | Symbols: | disease resistance protein (NBS-LRR class), putative | chr3:4857940-4861104 FORWARDmoderately similar to ( 423) loc_os05g41290 12005.m08304 protein disease resistance RPP13-like protein 1, putative, expressed NB-ARC no original description	-1.43591
20.1	stress.biotic	ciclev10012590m|pacid:20796672	moderately similar to ( 261) AT5G38280 | Symbols: PR5K | PR5K; kinase/ transmembrane receptor protein serine/threonine kinase | chr5:15293325-15295838 REVERSEmoderately similar to ( 307) TP1A_MALDO Thaumatin-like protein 1a precursor (Allergen Mal d 2) (Mdtl1) (Pathogenesis-related protein 5a) (PR-5a) - Malus domestica (Apple) (Malus sylvestris)moderately similar to ( 233) loc_os03g14050 12003.m3…	2.01645
20.1	stress.biotic	ciclev10022050m|pacid:20809017	moderately similar to ( 272) AT3G54420 | Symbols: ATEP3, ATCHITIV, CHIV | ATEP3; chitinase | chr3:20145935-20147034 FORWARDmoderately similar to ( 273) CHIA_MAIZE Endochitinase A precursor (EC 3.2.1.14) (Seed chitinase A) - Zea mays (Maize)moderately similar to ( 287) loc_os04g41620 12004.m09138 protein endochitinase A precursor, putative, expressed chitinase_glyco_hydro_19 Glyco_hydro_19 no orig…	1.5358
20.1	stress.biotic	ciclev10024454m|pacid:20808452	highly similar to ( 558) AT3G14470 | Symbols: | disease resistance protein (NBS-LRR class), putative | chr3:4857940-4861104 FORWARDmoderately similar to ( 445) loc_os05g41290 12005.m08304 protein disease resistance RPP13-like protein 1, putative, expressed NB-ARC no original description	-2.33556
20.1	stress.biotic	ciclev10024222m|pacid:20806776	moderately similar to ( 330) AT1G78780 | Symbols: | pathogenesis-related family protein | chr1:29621447-29622431 REVERSEmoderately similar to ( 201) PRPX_HORVU Pathogen-related protein - Hordeum vulgare (Barley)moderately similar to ( 281) loc_os01g53110 12001.m11480 protein pathogen-related protein, putative no original description	-1.67419
20.1	stress.biotic	ciclev10003496m|pacid:20787597	highly similar to ( 513) AT3G14470 | Symbols: | disease resistance protein (NBS-LRR class), putative | chr3:4857940-4861104 FORWARDmoderately similar to ( 446) loc_os05g41290 12005.m08304 protein disease resistance RPP13-like protein 1, putative, expressed NB-ARC no original description	-1.76861
20.1	stress.biotic	ciclev10021602m|pacid:20808474	moderately similar to ( 357) AT3G54420 | Symbols: ATEP3, ATCHITIV, CHIV | ATEP3; chitinase | chr3:20145935-20147034 FORWARDmoderately similar to ( 338) CHI4_PHAVU Endochitinase PR4 precursor (EC 3.2.1.14) - Phaseolus vulgaris (Kidney bean) (French bean)moderately similar to ( 290) loc_os02g39330 12002.m09021 protein endochitinase PR4 precursor, putative, expressed chitinase_glyco_hydro_19 Glyco_h…	1.49187
20.1	stress.biotic	ciclev10010949m|pacid:20798378	moderately similar to ( 256) AT4G27190 | Symbols: | disease resistance protein (NBS-LRR class), putative | chr4:13620977-13623934 REVERSEmoderately similar to ( 247) loc_os01g72680 12001.m13302 protein disease resistance protein RPS2, putative NB-ARC no original description	-2.88963
20.1	stress.biotic	ciclev10024831m|pacid:20800173	highly similar to ( 593) AT4G10780 | Symbols: | disease resistance protein (CC-NBS-LRR class), putative | chr4:6634779-6637457 REVERSEmoderately similar to ( 398) loc_os01g57870 12001.m150747 protein disease resistance protein RPS2, putative, expressed NB-ARC no original description	-1.30467
20.1	stress.biotic	ciclev10023598m|pacid:20806693	weakly similar to ( 154) AT3G14470 | Symbols: | disease resistance protein (NBS-LRR class), putative | chr3:4857940-4861104 FORWARDweakly similar to ( 142) loc_os05g41290 12005.m08304 protein disease resistance RPP13-like protein 1, putative, expressed no original description	-1.83662
20.1	stress.biotic	ciclev10000223m|pacid:20788503	moderately similar to ( 234) AT4G27190 | Symbols: | disease resistance protein (NBS-LRR class), putative | chr4:13620977-13623934 REVERSEmoderately similar to ( 207) loc_os11g29090 12011.m06821 protein NB-ARC domain containing protein NB-ARC no original description	-1.26238
20.1	stress.biotic	ciclev10023839m|pacid:20808058	moderately similar to ( 265) AT4G11650 | Symbols: ATOSM34 | ATOSM34 (osmotin 34) | chr4:7025127-7026113 REVERSEmoderately similar to ( 276) PRR1_TOBAC Pathogenesis-related protein R major form precursor (Thaumatin-like protein E22) - Nicotiana tabacum (Common tobacco)moderately similar to ( 236) loc_os03g45960 12003.m09617 protein protein P21, putative, expressedThaumatin THN no original descript…	2.895
20.1	stress.biotic	ciclev10027782m|pacid:20812573	highly similar to ( 571) AT5G63020 | Symbols: | disease resistance protein (CC-NBS-LRR class), putative | chr5:25283252-25286002 REVERSEmoderately similar to ( 396) loc_os01g57870 12001.m150747 protein disease resistance protein RPS2, putative, expressed NB-ARC no original description	-1.08833
20.1	stress.biotic	ciclev10003660m|pacid:20788816	moderately similar to ( 236) AT1G12210 | Symbols: RFL1 | RFL1 (RPS5-like 1); ATP binding / protein binding | chr1:4140948-4143605 FORWARDmoderately similar to ( 255) loc_os01g57870 12001.m150747 protein disease resistance protein RPS2, putative, expressed NB-ARC no original description	-1.65557
20.1	stress.biotic	ciclev10000073m|pacid:20788596	moderately similar to ( 479) AT3G14470 | Symbols: | disease resistance protein (NBS-LRR class), putative | chr3:4857940-4861104 FORWARDhighly similar to ( 617) loc_os05g41290 12005.m08304 protein disease resistance RPP13-like protein 1, putative, expressed NB-ARC no original description	-1.31445
20.1	stress.biotic	ciclev10024852m|pacid:20800129	highly similar to ( 533) AT5G63020 | Symbols: | disease resistance protein (CC-NBS-LRR class), putative | chr5:25283252-25286002 REVERSEmoderately similar to ( 382) loc_os01g57870 12001.m150747 protein disease resistance protein RPS2, putative, expressed NB-ARC no original description	-1.11617
20.1	stress.biotic	ciclev10024850m|pacid:20801660	highly similar to ( 630) AT5G63020 | Symbols: | disease resistance protein (CC-NBS-LRR class), putative | chr5:25283252-25286002 REVERSEmoderately similar to ( 460) loc_os01g57870 12001.m150747 protein disease resistance protein RPS2, putative, expressed NB-ARC no original description	-1.8655
20.1.1	stress.biotic.respiratory burst	ciclev10000227m|pacid:20787270	nearly identical (1241) AT1G09090 | Symbols: ATRBOHB | ATRBOHB (respiratory burst oxidase homolog B); FAD binding / calcium ion binding / electron carrier/ iron ion binding / oxidoreductase/ oxidoreductase, acting on NADH or NADPH, with oxygen as acceptor / peroxidase | chr1:2932743-2935590 FORWARDnearly identical (1270) loc_os11g33120 12011.m080015 protein respiratory burst oxidase protein D, pu…	2.74766
20.1.1	stress.biotic.respiratory burst	ciclev10030649m|pacid:20805126	nearly identical (1239) AT5G51060 | Symbols: RHD2, ATRBOHC, RBOHC | RHD2 (ROOT HAIR DEFECTIVE 2); NAD(P)H oxidase | chr5:20757484-20762175 REVERSEnearly identical (1219) loc_os11g33120 12011.m080015 protein respiratory burst oxidase protein D, putative, expressed NAD_binding_6 NADPH_Ox FAD_binding_8 Ferric_reduct no original description	1.57815
20.1.1	stress.biotic.respiratory burst	ciclev10027774m|pacid:20812367	nearly identical (1359) AT5G47910 | Symbols: RBOHD, ATRBOHD | RBOHD (RESPIRATORY BURST OXIDASE HOMOLOGUE D); NAD(P)H oxidase | chr5:19397585-19401768 FORWARDnearly identical (1286) loc_os11g33120 12011.m080015 protein respiratory burst oxidase protein D, putative, expressed NAD_binding_6 NADPH_Ox FAD_binding_8 Ferric_reduct no original description	1.17955
20.1.1	stress.biotic.respiratory burst	ciclev10024251m|pacid:20811602	highly similar to ( 667) AT1G64060 | Symbols: ATRBOH F, ATRBOHF, RBOHAP108, RBOHF | ATRBOH F (ARABIDOPSIS THALIANA RESPIRATORY BURST OXIDASE PROTEIN F); NAD(P)H oxidase | chr1:23770266-23776317 FORWARDhighly similar to ( 667) loc_os05g45210 12005.m27926 protein respiratory burst oxidase, putative, expressed NAD_binding_6 no original description	-1.41278
20.1.2	stress.biotic.receptors	ciclev10021347m|pacid:20811292	weakly similar to ( 147) AT2G20142 | Symbols: | transmembrane receptor | chr2:8695387-8696566 FORWARD no original description	2.43837
20.1.2	stress.biotic.receptors	ciclev10024498m|pacid:20811722	weakly similar to ( 140) AT2G20142 | Symbols: | transmembrane receptor | chr2:8695387-8696566 FORWARD no original description	2.62154
20.1.3	stress.biotic.signalling	ciclev10000629m|pacid:20788962	moderately similar to ( 443) AT3G48090 | Symbols: EDS1 | EDS1 (enhanced disease susceptibility 1); lipase/ signal transducer/ triacylglycerol lipase | chr3:17755553-17757292 REVERSEmoderately similar to ( 478) loc_os09g22450 12009.m05451 protein EDS1-like protein, putative, expressed no original description	2.95272
20.1.3	stress.biotic.signalling	ciclev10026376m|pacid:20800330	very weakly similar to (92.0) AT1G19180 | Symbols: TIFY10A | JAZ1 (JASMONATE-ZIM-DOMAIN PROTEIN 1); protein binding | chr1:6622708-6623271 FORWARD no original description	1.92257
20.1.3.1	stress.biotic.signalling.MLO-like	ciclev10025325m|pacid:20800510	moderately similar to ( 452) AT1G11000 | Symbols: MLO4, ATMLO4 | MLO4 (MILDEW RESISTANCE LOCUS O 4); calmodulin binding | chr1:3671935-3675909 REVERSEmoderately similar to ( 269) MLOH1_HORVU MLO protein homolog 1 - Hordeum vulgare (Barley)moderately similar to ( 477) loc_os11g07912 12011.m80115 protein MLO-like protein 4, putative, expressedMlo no original description	1.45317
20.1.3.1	stress.biotic.signalling.MLO-like	ciclev10003889m|pacid:20786770	highly similar to ( 718) AT1G11000 | Symbols: MLO4, ATMLO4 | MLO4 (MILDEW RESISTANCE LOCUS O 4); calmodulin binding | chr1:3671935-3675909 REVERSEmoderately similar to ( 248) MLO_HORVU Protein MLO - Hordeum vulgare (Barley)highly similar to ( 600) loc_os11g07912 12011.m80115 protein MLO-like protein 4, putative, expressedMlo no original description	1.23449
20.1.3.1	stress.biotic.signalling.MLO-like	ciclev10015069m|pacid:20817897	moderately similar to ( 449) AT2G39200 | Symbols: MLO12, ATMLO12 | MLO12 (MILDEW RESISTANCE LOCUS O 12); calmodulin binding | chr2:16356255-16359797 REVERSEmoderately similar to ( 385) MLOH1_HORVU MLO protein homolog 1 - Hordeum vulgare (Barley)moderately similar to ( 400) loc_os03g03700 12003.m101174 protein MLO protein homolog 1, putative, expressedMlo no original description	1.86294
20.1.3.1	stress.biotic.signalling.MLO-like	ciclev10019784m|pacid:20808368	highly similar to ( 548) AT4G02600 | Symbols: MLO1, ATMLO1 | MLO1; calmodulin binding | chr4:1144141-1147156 FORWARDmoderately similar to ( 323) MLOH1_ORYSA MLO protein homolog 1 (OsMLO1) - Oryza sativa (Rice)highly similar to ( 518) loc_os01g66510 12001.m12759 protein MLO-like protein 1, putative, expressedMlo no original description	1.51054
20.1.3.1	stress.biotic.signalling.MLO-like	ciclev10028091m|pacid:20813888	highly similar to ( 568) AT1G61560 | Symbols: MLO6, ATMLO6 | MLO6 (MILDEW RESISTANCE LOCUS O 6); calmodulin binding | chr1:22708875-22712032 REVERSEmoderately similar to ( 387) MLOH1_ORYSA MLO protein homolog 1 (OsMLO1) - Oryza sativa (Rice)moderately similar to ( 408) loc_os03g03700 12003.m101174 protein MLO protein homolog 1, putative, expressedMlo no original description	1.73211
20.1.7	stress.biotic.PR-proteins	ciclev10012925m|pacid:20797069	weakly similar to ( 140) AT3G58090 | Symbols: | FUNCTIONS IN: molecular_function unknown; INVOLVED IN: biological_process unknown; LOCATED IN: cellular_component unknown; EXPRESSED IN: 23 plant structures; EXPRESSED DURING: 11 growth stages; CONTAINS InterPro DOMAIN/s: Plant disease resistance response protein (InterPro:IPR004265); BEST Arabidopsis thaliana protein match is: disease resistance-re…	-1.02981
20.1.7	stress.biotic.PR-proteins	ciclev10024297m|pacid:20809870	highly similar to ( 668) AT5G17680 | Symbols: | disease resistance protein (TIR-NBS-LRR class), putative | chr5:5822999-5827153 FORWARDweakly similar to ( 130) loc_os01g15580 12001.m08156 protein disease resistance protein RGA2, putative, expressed NB-ARC TIR TIR no original description	-1.14111
20.1.7	stress.biotic.PR-proteins	ciclev10016848m|pacid:20818103	moderately similar to ( 210) AT1G58170 | Symbols: | disease resistance-responsive protein-related / dirigent protein-related | chr1:21536188-21536745 FORWARDweakly similar to ( 176) loc_os12g07580 12012.m04747 protein disease resistance response protein 206, putative, expressedDirigent no original description	-3.27992
20.1.7	stress.biotic.PR-proteins	ciclev10013997m|pacid:20799326	weakly similar to ( 178) AT1G61190 | Symbols: | disease resistance protein (CC-NBS-LRR class), putative | chr1:22557602-22560687 FORWARDweakly similar to ( 176) loc_os01g72680 12001.m13302 protein disease resistance protein RPS2, putative NB-ARC no original description	-1.97844
20.1.7	stress.biotic.PR-proteins	ciclev10000066m|pacid:20788460	moderately similar to ( 222) AT4G27190 | Symbols: | disease resistance protein (NBS-LRR class), putative | chr4:13620977-13623934 REVERSEweakly similar to ( 168) loc_os11g29090 12011.m06821 protein NB-ARC domain containing protein NB-ARC no original description	-1.3541
20.1.7	stress.biotic.PR-proteins	ciclev10024511m|pacid:20810609	highly similar to ( 608) AT5G17680 | Symbols: | disease resistance protein (TIR-NBS-LRR class), putative | chr5:5822999-5827153 FORWARDweakly similar to ( 108) loc_os01g15580 12001.m08156 protein disease resistance protein RGA2, putative, expressed NB-ARC TIR TIR no original description	1.33059
20.1.7	stress.biotic.PR-proteins	ciclev10018644m|pacid:20811085	highly similar to ( 607) AT4G12010 | Symbols: | disease resistance protein (TIR-NBS-LRR class), putative | chr4:7197325-7201393 REVERSEweakly similar to ( 138) loc_os01g15580 12001.m08156 protein disease resistance protein RGA2, putative, expressed NB-ARC no original description	-1.15234
20.1.7	stress.biotic.PR-proteins	ciclev10000111m|pacid:20789267	moderately similar to ( 241) AT4G27190 | Symbols: | disease resistance protein (NBS-LRR class), putative | chr4:13620977-13623934 REVERSEmoderately similar to ( 223) loc_os01g72680 12001.m13302 protein disease resistance protein RPS2, putative NB-ARC no original description	-1.33629
20.1.7	stress.biotic.PR-proteins	ciclev10018722m|pacid:20810830	highly similar to ( 510) AT4G12010 | Symbols: | disease resistance protein (TIR-NBS-LRR class), putative | chr4:7197325-7201393 REVERSEweakly similar to ( 104) loc_os01g15580 12001.m08156 protein disease resistance protein RGA2, putative, expressed NB-ARC TIR TIR no original description	-1.7448
20.1.7	stress.biotic.PR-proteins	ciclev10023454m|pacid:20808599	moderately similar to ( 319) AT5G17680 | Symbols: | disease resistance protein (TIR-NBS-LRR class), putative | chr5:5822999-5827153 FORWARDvery weakly similar to (90.9) loc_os12g33160 12012.m07114 protein RGH1A, putative, expressed NB-ARC TIR TIR no original description	2.52061
20.1.7	stress.biotic.PR-proteins	ciclev10024480m|pacid:20808691	highly similar to ( 610) AT4G12010 | Symbols: | disease resistance protein (TIR-NBS-LRR class), putative | chr4:7197325-7201393 REVERSEweakly similar to ( 110) loc_os01g15580 12001.m08156 protein disease resistance protein RGA2, putative, expressed NB-ARC TIR TIR no original description	-2.64932
20.1.7	stress.biotic.PR-proteins	ciclev10004003m|pacid:20788084	moderately similar to ( 231) AT4G27190 | Symbols: | disease resistance protein (NBS-LRR class), putative | chr4:13620977-13623934 REVERSEmoderately similar to ( 219) loc_os01g72680 12001.m13302 protein disease resistance protein RPS2, putative NB-ARC no original description	-2.01189
20.1.7	stress.biotic.PR-proteins	ciclev10013961m|pacid:20799319	moderately similar to ( 263) AT5G17680 | Symbols: | disease resistance protein (TIR-NBS-LRR class), putative | chr5:5822999-5827153 FORWARDvery weakly similar to (94.0) loc_os07g08890 12007.m05345 protein disease resistance protein RPM1, putative, expressed NB-ARC no original description	2.12327
20.1.7	stress.biotic.PR-proteins	ciclev10024485m|pacid:20811273	highly similar to ( 561) AT5G17680 | Symbols: | disease resistance protein (TIR-NBS-LRR class), putative | chr5:5822999-5827153 FORWARDweakly similar to ( 102) loc_os08g43010 12008.m08278 protein disease resistance RPP13-like protein 1, putative, expressed TIR TIR NB-ARC no original description	1.40032
20.1.7	stress.biotic.PR-proteins	ciclev10007072m|pacid:20789961	weakly similar to ( 110) AT1G22900 | Symbols: | FUNCTIONS IN: molecular_function unknown; INVOLVED IN: defense response; LOCATED IN: endomembrane system; EXPRESSED IN: stamen; EXPRESSED DURING: 4 anthesis; CONTAINS InterPro DOMAIN/s: Plant disease resistance response protein (InterPro:IPR004265); BEST Arabidopsis thaliana protein match is: disease resistance-responsive family protein (TAIR:AT5G42…	1.19457
20.1.7	stress.biotic.PR-proteins	ciclev10024735m|pacid:20800810	highly similar to ( 578) AT5G17680 | Symbols: | disease resistance protein (TIR-NBS-LRR class), putative | chr5:5822999-5827153 FORWARDweakly similar to ( 117) loc_os01g15580 12001.m08156 protein disease resistance protein RGA2, putative, expressed NB-ARC TIR TIR no original description	1.40131
20.1.7	stress.biotic.PR-proteins	ciclev10023653m|pacid:20809952	moderately similar to ( 469) AT5G17680 | Symbols: | disease resistance protein (TIR-NBS-LRR class), putative | chr5:5822999-5827153 FORWARDweakly similar to ( 114) loc_os01g15580 12001.m08156 protein disease resistance protein RGA2, putative, expressed NB-ARC no original description	1.22123
20.1.7	stress.biotic.PR-proteins	ciclev10003228m|pacid:20786776	weakly similar to ( 181) AT4G27190 | Symbols: | disease resistance protein (NBS-LRR class), putative | chr4:13620977-13623934 REVERSEweakly similar to ( 157) loc_os01g72680 12001.m13302 protein disease resistance protein RPS2, putative NB-ARC no original description	1.12718
20.1.7	stress.biotic.PR-proteins	ciclev10023438m|pacid:20807082	weakly similar to ( 124) AT4G12010 | Symbols: | disease resistance protein (TIR-NBS-LRR class), putative | chr4:7197325-7201393 REVERSEvery weakly similar to (82.8) loc_os01g15580 12001.m08156 protein disease resistance protein RGA2, putative, expressed no original description	1.73973
20.1.7	stress.biotic.PR-proteins	ciclev10000315m|pacid:20788413	moderately similar to ( 216) AT4G27190 | Symbols: | disease resistance protein (NBS-LRR class), putative | chr4:13620977-13623934 REVERSEweakly similar to ( 195) loc_os11g29090 12011.m06821 protein NB-ARC domain containing protein NB-ARC no original description	-1.01295
20.1.7	stress.biotic.PR-proteins	ciclev10023905m|pacid:20810511	moderately similar to ( 389) AT5G17680 | Symbols: | disease resistance protein (TIR-NBS-LRR class), putative | chr5:5822999-5827153 FORWARDvery weakly similar to ( 100) loc_os01g15580 12001.m08156 protein disease resistance protein RGA2, putative, expressed NB-ARC no original description	1.1938
20.1.7	stress.biotic.PR-proteins	ciclev10004246m|pacid:20792370	moderately similar to ( 371) AT5G17680 | Symbols: | disease resistance protein (TIR-NBS-LRR class), putative | chr5:5822999-5827153 FORWARDweakly similar to ( 134) loc_os01g15580 12001.m08156 protein disease resistance protein RGA2, putative, expressed TIR TIR NB-ARC no original description	-2.62962
20.1.7	stress.biotic.PR-proteins	ciclev10000275m|pacid:20786937	moderately similar to ( 216) AT4G27190 | Symbols: | disease resistance protein (NBS-LRR class), putative | chr4:13620977-13623934 REVERSEweakly similar to ( 194) loc_os11g29090 12011.m06821 protein NB-ARC domain containing protein NB-ARC no original description	-1.21191
20.1.7	stress.biotic.PR-proteins	ciclev10023505m|pacid:20809427	moderately similar to ( 433) AT5G17680 | Symbols: | disease resistance protein (TIR-NBS-LRR class), putative | chr5:5822999-5827153 FORWARDweakly similar to ( 123) loc_os01g15580 12001.m08156 protein disease resistance protein RGA2, putative, expressed TIR TIR NB-ARC no original description	1.19191
20.1.7	stress.biotic.PR-proteins	ciclev10010354m|pacid:20794037	moderately similar to ( 221) AT1G52900 | Symbols: | disease resistance protein (TIR class), putative | chr1:19702211-19702916 REVERSEweakly similar to ( 165) loc_os07g37950 12007.m08044 protein transmembrane receptor, putative, expressed no original description	2.94563
20.1.7	stress.biotic.PR-proteins	ciclev10003696m|pacid:20789280	moderately similar to ( 224) AT4G27190 | Symbols: | disease resistance protein (NBS-LRR class), putative | chr4:13620977-13623934 REVERSEmoderately similar to ( 206) loc_os11g29090 12011.m06821 protein NB-ARC domain containing protein NB-ARC no original description	-1.83835
20.1.7	stress.biotic.PR-proteins	ciclev10024507m|pacid:20805913	highly similar to ( 520) AT5G17680 | Symbols: | disease resistance protein (TIR-NBS-LRR class), putative | chr5:5822999-5827153 FORWARDweakly similar to ( 139) loc_os01g15580 12001.m08156 protein disease resistance protein RGA2, putative, expressed NB-ARC no original description	-1.1817
20.1.7	stress.biotic.PR-proteins	ciclev10018897m|pacid:20809466	highly similar to ( 536) AT5G66900 | Symbols: | disease resistance protein (CC-NBS-LRR class), putative | chr5:26714931-26717757 REVERSEmoderately similar to ( 332) loc_os12g39620 12012.m073872 protein disease resistance protein, putative, expressed NB-ARC no original description	1.75205
20.1.7	stress.biotic.PR-proteins	ciclev10023686m|pacid:20810927	moderately similar to ( 397) AT5G17680 | Symbols: | disease resistance protein (TIR-NBS-LRR class), putative | chr5:5822999-5827153 FORWARDweakly similar to ( 134) loc_os01g15580 12001.m08156 protein disease resistance protein RGA2, putative, expressed NB-ARC TIR TIR no original description	-1.80686
20.1.7.6.1	stress.biotic.PR-proteins.proteinase inhibitors.trypsin inhibitor	ciclev10022911m|pacid:20809310	very weakly similar to (94.0) AT1G17860 | Symbols: | trypsin and protease inhibitor family protein / Kunitz family protein | chr1:6149343-6149933 FORWARDSTI no original description	-1.624
20.1.7.6.1	stress.biotic.PR-proteins.proteinase inhibitors.trypsin inhibitor	ciclev10022211m|pacid:20810798	weakly similar to ( 114) AT1G17860 | Symbols: | trypsin and protease inhibitor family protein / Kunitz family protein | chr1:6149343-6149933 FORWARDSTI STI Kunitz_legume no original description	-1.19049
20.1.7.6.1	stress.biotic.PR-proteins.proteinase inhibitors.trypsin inhibitor	ciclev10024002m|pacid:20809919	weakly similar to ( 111) AT1G17860 | Symbols: | trypsin and protease inhibitor family protein / Kunitz family protein | chr1:6149343-6149933 FORWARDSTI STI Kunitz_legume no original description	-1.45832
20.1.7.6.1	stress.biotic.PR-proteins.proteinase inhibitors.trypsin inhibitor	ciclev10024980m|pacid:20800155	highly similar to ( 730) AT1G72500 | Symbols: | inter-alpha-trypsin inhibitor heavy chain-related | chr1:27295336-27298556 REVERSEhighly similar to ( 659) loc_os03g29350 12003.m34881 protein von Willebrand factor type A domain containing protein, expressedvWA_interalpha_trypsin_inhibitor vWFA vWA_subgroup no original description	-1.08095
20.1.7.6.1	stress.biotic.PR-proteins.proteinase inhibitors.trypsin inhibitor	ciclev10002395m|pacid:20788045	weakly similar to ( 107) AT1G17860 | Symbols: | trypsin and protease inhibitor family protein / Kunitz family protein | chr1:6149343-6149933 FORWARDSTI Kunitz_legume STI no original description	1.27587
20.1.7.6.1	stress.biotic.PR-proteins.proteinase inhibitors.trypsin inhibitor	ciclev10023557m|pacid:20807267	very weakly similar to (81.3) AT1G17860 | Symbols: | trypsin and protease inhibitor family protein / Kunitz family protein | chr1:6149343-6149933 FORWARDSTI STI Kunitz_legume no original description	-1.77388
20.2	stress.abiotic	ciclev10007035m|pacid:20791298	weakly similar to ( 118) AT2G47770 | Symbols: | benzodiazepine receptor-related | chr2:19568701-19569291 FORWARD no original description	3.25758
20.2	stress.abiotic	ciclev10021473m|pacid:20808749	weakly similar to ( 199) AT5G52060 | Symbols: ATBAG1 | ATBAG1 (ARABIDOPSIS THALIANA BCL-2-ASSOCIATED ATHANOGENE 1); protein binding | chr5:21152449-21153741 REVERSEweakly similar to ( 189) loc_os09g35630 12009.m06514 protein protein binding protein, putative, expressed BAG1_N no original description	10.5452
20.2	stress.abiotic	ciclev10022120m|pacid:20806856	weakly similar to ( 159) AT2G47770 | Symbols: | benzodiazepine receptor-related | chr2:19568701-19569291 FORWARD no original description	-1.61496
20.2	stress.abiotic	ciclev10025319m|pacid:20799515	highly similar to ( 868) AT3G15620 | Symbols: UVR3 | UVR3 (UV REPAIR DEFECTIVE 3); DNA (6-4) photolyase | chr3:5294201-5296548 REVERSEweakly similar to ( 150) PHR1_SINAL Deoxyribodipyrimidine photo-lyase (EC 4.1.99.3) (DNA photolyase) (Photoreactivating enzyme) - Sinapis alba (White mustard) (Brassica hirta)highly similar to ( 707) loc_os02g10990 12002.m06397 protein UVR3, putative, expressed FAD…	1.17381
20.2.1	stress.abiotic.heat	ciclev10030554m|pacid:20804015	highly similar to ( 506) AT2G29970 | Symbols: | heat shock protein-related | chr2:12776601-12779784 FORWARDmoderately similar to ( 216) loc_os12g01360 12012.m04140 protein expressed protein no original description	-1.68325
20.2.1	stress.abiotic.heat	ciclev10028303m|pacid:20813913	moderately similar to ( 293) AT5G64360 | Symbols: | DNAJ heat shock N-terminal domain-containing protein | chr5:25737208-25738602 REVERSEvery weakly similar to (92.8) loc_os03g28310 12003.m08152 protein dnaJ domain containing protein, expressed no original description	-1.44359
20.2.1	stress.abiotic.heat	ciclev10029600m|pacid:20812793	weakly similar to ( 102) AT2G17880 | Symbols: | DNAJ heat shock protein, putative | chr2:7767176-7767658 REVERSEvery weakly similar to (81.6) loc_os08g43490 12008.m08323 protein chaperone protein dnaJ 11, chloroplast precursor, putative, expressedDnaJ no original description	-2.24677
20.2.1	stress.abiotic.heat	ciclev10010382m|pacid:20795075	very weakly similar to (80.9) AT3G13310 | Symbols: | DNAJ heat shock N-terminal domain-containing protein | chr3:4310827-4311300 REVERSE no original description	-1.5224
20.2.1	stress.abiotic.heat	ciclev10000081m|pacid:20786399	highly similar to ( 541) AT5G27240 | Symbols: | DNAJ heat shock N-terminal domain-containing protein | chr5:9597552-9600866 FORWARDmoderately similar to ( 405) loc_os11g36960 12011.m07545 protein dnaJ domain containing protein, expressedDnaJ DnaJ no original description	-1.28301
20.2.1	stress.abiotic.heat	ciclev10016063m|pacid:20819141	moderately similar to ( 348) AT2G20560 | Symbols: | DNAJ heat shock family protein | chr2:8848353-8849815 REVERSEweakly similar to ( 112) DNJH_CUCSA DnaJ protein homolog (DNAJ-1) - Cucumis sativus (Cucumber)moderately similar to ( 327) loc_os05g48810 12005.m27974 protein dnaJ homolog subfamily B member 5, putative, expressed DnaJ PRK10767 PRK10266 DnaJ no original description	1.42303
20.2.1	stress.abiotic.heat	ciclev10031498m|pacid:20805021	moderately similar to ( 472) AT5G23240 | Symbols: | DNAJ heat shock N-terminal domain-containing protein | chr5:7826857-7828534 REVERSEmoderately similar to ( 375) loc_os04g57880 12004.m10672 protein dnaJ domain containing protein, expressed no original description	-2.43389
20.2.1	stress.abiotic.heat	ciclev10004456m|pacid:20792529	nearly identical (1081) AT5G52640 | Symbols: HSP81-1, ATHS83, HSP81.1, HSP83, ATHSP90.1 | ATHSP90.1 (HEAT SHOCK PROTEIN 90.1); ATP binding / unfolded protein binding | chr5:21352542-21355147 FORWARDnearly identical (1086) HSP83_IPONI Heat shock protein 83 - Ipomoea nil (Japanese morning glory) (Pharbitis nil)nearly identical (1027) loc_os04g01740 12004.m05490 protein heat shock protein 82, putati…	1.26534
20.2.1	stress.abiotic.heat	ciclev10027981m|pacid:20813869	nearly identical (1097) AT3G12580 | Symbols: HSP70 | HSP70 (heat shock protein 70); ATP binding | chr3:3991487-3993689 REVERSEnearly identical (1100) HSP7C_PETHY Heat shock cognate 70 kDa protein - Petunia hybrida (Petunia)nearly identical (1122) loc_os11g47760 12011.m080070 protein heat shock cognate 70 kDa protein 2, putative, expressed HSP70 dnaK DnaK dnaK hscA hscA no original description	1.55745
20.2.1	stress.abiotic.heat	ciclev10011051m|pacid:20796980	highly similar to ( 818) AT3G52490 | Symbols: | heat shock protein-related | chr3:19455850-19458721 REVERSEvery weakly similar to (80.9) HS101_ORYSA Heat shock protein 101 - Oryza sativa (Rice)moderately similar to ( 437) loc_os11g05820 12011.m04778 protein transposon protein, putative, Mutator sub-class, expressed clpA no original description	-1.06366
20.2.1	stress.abiotic.heat	ciclev10021147m|pacid:20809067	moderately similar to ( 224) AT5G18140 | Symbols: | DNAJ heat shock N-terminal domain-containing protein | chr5:5998235-5999699 FORWARD DnaJ DnaJ no original description	-1.0048
20.2.1	stress.abiotic.heat	ciclev10026825m|pacid:20801726	weakly similar to ( 124) AT2G17880 | Symbols: | DNAJ heat shock protein, putative | chr2:7767176-7767658 REVERSEvery weakly similar to (82.8) loc_os08g43490 12008.m08323 protein chaperone protein dnaJ 11, chloroplast precursor, putative, expressedDnaJ no original description	-1.84141
20.2.1	stress.abiotic.heat	ciclev10016707m|pacid:20817180	weakly similar to ( 128) AT4G36990 | Symbols: HSF4, HSFB1, AT-HSFB1, ATHSF4 | HSF4 (HEAT SHOCK FACTOR 4); DNA binding / transcription factor/ transcription repressor | chr4:17440660-17441706 FORWARDweakly similar to ( 129) loc_os08g43334 12008.m61974 protein heat shock factor protein 7, putative, expressed HSF_DNA-bind HSF HSF1 no original description	1.06775
20.2.1	stress.abiotic.heat	ciclev10007337m|pacid:20795088	highly similar to ( 727) AT5G57130 | Symbols: | protein binding | chr5:23145291-23149395 FORWARDmoderately similar to ( 398) loc_os04g23220 12004.m07468 protein expressed protein no original description	-1.82311
20.2.1	stress.abiotic.heat	ciclev10011017m|pacid:20797870	nearly identical (1061) AT4G16660 | Symbols: | heat shock protein 70, putative / HSP70, putative | chr4:9377225-9381232 FORWARDmoderately similar to ( 201) BIP4_TOBAC Luminal-binding protein 4 precursor (BiP 4) (78 kDa glucose-regulated protein homolog 4) (GRP 78-4) - Nicotiana tabacum (Common tobacco)nearly identical (1011) loc_os02g48110 12002.m09845 protein oxygen-regulated protein precursor, …	1.13484
20.2.1	stress.abiotic.heat	ciclev10028007m|pacid:20814101	nearly identical (1021) AT3G12580 | Symbols: HSP70 | HSP70 (heat shock protein 70); ATP binding | chr3:3991487-3993689 REVERSEnearly identical (1021) HSP7C_PETHY Heat shock cognate 70 kDa protein - Petunia hybrida (Petunia)nearly identical (1036) loc_os11g47760 12011.m080070 protein heat shock cognate 70 kDa protein 2, putative, expressed HSP70 dnaK DnaK dnaK hscA hscA no original description	1.75942
20.2.1	stress.abiotic.heat	ciclev10026390m|pacid:20801494	moderately similar to ( 214) AT1G52560 | Symbols: | 26.5 kDa class I small heat shock protein-like (HSP26.5-P) | chr1:19574783-19575766 REVERSEvery weakly similar to (87.8) HS22C_SOYBN Chloroplast small heat shock protein (Fragment) - Glycine max (Soybean)very weakly similar to (92.4) loc_os02g10710 12002.m06369 protein chloroplast small heat shock protein, putative, expressed HSP20 IbpA alpha-cr…	1.39577
20.2.1	stress.abiotic.heat	ciclev10022177m|pacid:20809967	weakly similar to ( 132) AT4G13830 | Symbols: J20 | J20 (DNAJ-LIKE 20); heat shock protein binding | chr4:8011518-8012577 FORWARDweakly similar to ( 124) loc_os01g01160 12001.m06763 protein chaperone protein dnaJ 20, chloroplast precursor, putative, expressedDnaJ no original description	1.58985
20.2.1	stress.abiotic.heat	ciclev10002746m|pacid:20786093	weakly similar to ( 186) AT1G56300 | Symbols: | DNAJ heat shock N-terminal domain-containing protein | chr1:21079022-21080168 REVERSEweakly similar to ( 113) loc_os03g18870 12003.m07307 protein chaperone protein dnaJ, putative, expressed DnaJ DnaJ no original description	1.32825
20.2.1	stress.abiotic.heat	ciclev10001879m|pacid:20786365	moderately similar to ( 320) AT2G01710 | Symbols: | DNAJ heat shock N-terminal domain-containing protein | chr2:315836-316771 FORWARDweakly similar to ( 140) loc_os04g31940 12004.m08293 protein heat shock protein binding protein, putative, expressed no original description	-1.13637
20.2.1	stress.abiotic.heat	ciclev10016883m|pacid:20815538	weakly similar to ( 139) AT1G71000 | Symbols: | heat shock protein binding | chr1:26769336-26770111 REVERSEweakly similar to ( 118) loc_os01g42190 12001.m10485 protein dnaJ-like protein, putative, expressed DnaJ DnaJ DnaJ no original description	1.74757
20.2.1	stress.abiotic.heat	ciclev10002661m|pacid:20787630	weakly similar to ( 193) AT1G54850 | Symbols: | FUNCTIONS IN: molecular_function unknown; INVOLVED IN: biological_process unknown; LOCATED IN: nucleolus; EXPRESSED IN: 22 plant structures; EXPRESSED DURING: 13 growth stages; CONTAINS InterPro DOMAIN/s: Heat shock protein Hsp20 (InterPro:IPR002068), HSP20-like chaperone (InterPro:IPR008978); BEST Arabidopsis thaliana protein match is: unknown prot…	-1.32536
20.2.1	stress.abiotic.heat	ciclev10014322m|pacid:20815714	moderately similar to ( 389) AT3G52490 | Symbols: | heat shock protein-related | chr3:19455850-19458721 REVERSEmoderately similar to ( 259) loc_os11g05820 12011.m04778 protein transposon protein, putative, Mutator sub-class, expressed no original description	-1.76286
20.2.1	stress.abiotic.heat	ciclev10015887m|pacid:20818308	moderately similar to ( 366) AT2G20560 | Symbols: | DNAJ heat shock family protein | chr2:8848353-8849815 REVERSEweakly similar to ( 113) DNJH_CUCSA DnaJ protein homolog (DNAJ-1) - Cucumis sativus (Cucumber)moderately similar to ( 350) loc_os05g48810 12005.m27974 protein dnaJ homolog subfamily B member 5, putative, expressed DnaJ PRK10767 PRK10266 DnaJ no original description	4.01425
20.2.1	stress.abiotic.heat	ciclev10013046m|pacid:20797991	weakly similar to ( 132) AT5G59720 | Symbols: HSP18.2 | HSP18.2 (heat shock protein 18.2) | chr5:24062632-24063117 FORWARDweakly similar to ( 142) HSP11_SOYBN 17.3 kDa class I heat shock protein (HSP 17.3) - Glycine max (Soybean)weakly similar to ( 120) loc_os01g04380 12001.m07073 protein 16.9 kDa class I heat shock protein 2, putative, expressed HSP20 alpha-crystallin-Hsps IbpA no original descr…	1.41581
20.2.1	stress.abiotic.heat	ciclev10009810m|pacid:20795649	weakly similar to ( 110) AT3G13310 | Symbols: | DNAJ heat shock N-terminal domain-containing protein | chr3:4310827-4311300 REVERSEvery weakly similar to (80.5) loc_os08g43490 12008.m08323 protein chaperone protein dnaJ 11, chloroplast precursor, putative, expressed DnaJ no original description	1.27404
20.2.1	stress.abiotic.heat	ciclev10006058m|pacid:20789726	weakly similar to ( 143) AT4G13830 | Symbols: J20 | J20 (DNAJ-LIKE 20); heat shock protein binding | chr4:8011518-8012577 FORWARDvery weakly similar to (99.8) loc_os01g01160 12001.m06763 protein chaperone protein dnaJ 20, chloroplast precursor, putative, expressedDnaJ DnaJ no original description	-1.91235
20.2.1	stress.abiotic.heat	ciclev10006241m|pacid:20790341	weakly similar to ( 138) AT5G51440 | Symbols: | 23.5 kDa mitochondrial small heat shock protein (HSP23.5-M) | chr5:20891242-20892013 FORWARDweakly similar to ( 130) HS22M_SOYBN Heat shock 22 kDa protein, mitochondrial precursor - Glycine max (Soybean)weakly similar to ( 103) loc_os06g11610 12006.m05878 protein heat shock 22 kDa protein, mitochondrial precursor, putative, expressed no original des…	1.06303
20.2.2	stress.abiotic.cold	ciclev10028983m|pacid:20814409	very weakly similar to (84.7) AT4G15755 | Symbols: | C2 domain-containing protein | chr4:8970654-8971523 REVERSE no original description	1.54062
20.2.3	stress.abiotic.drought/salt	ciclev10030978m|pacid:20804547	highly similar to ( 793) AT2G40280 | Symbols: | dehydration-responsive family protein | chr2:16825707-16828300 REVERSEhighly similar to ( 729) loc_os01g61250 12001.m12252 protein ankyrin-like protein, putative, expressedDUF248 no original description	1.24806
20.2.3	stress.abiotic.drought/salt	ciclev10014589m|pacid:20818798	nearly identical (1009) AT4G22120 | Symbols: | early-responsive to dehydration protein-related / ERD protein-related | chr4:11715976-11719144 REVERSEhighly similar to ( 936) loc_os01g35050 12001.m150613 protein HYP1, putative, expressed DUF221 COG5594 no original description	2.07605
20.2.3	stress.abiotic.drought/salt	ciclev10000463m|pacid:20789212	nearly identical (1042) AT1G78240 | Symbols: TSD2, QUA2 | TSD2 (TUMOROUS SHOOT DEVELOPMENT 2); methyltransferase | chr1:29433173-29435815 REVERSEhighly similar to ( 836) loc_os02g51860 12002.m10217 protein ATP binding protein, putative, expressedDUF248 no original description	1.52481
20.2.3	stress.abiotic.drought/salt	ciclev10004550m|pacid:20790188	highly similar to ( 865) AT4G00750 | Symbols: | dehydration-responsive family protein | chr4:314405-317507 FORWARDhighly similar to ( 877) loc_os04g48230 12004.m35188 protein ankyrin protein kinase-like, putative, expressedDUF248 no original description	1.75422
20.2.3	stress.abiotic.drought/salt	ciclev10002418m|pacid:20788670	moderately similar to ( 244) AT3G05700 | Symbols: | INVOLVED IN: response to water deprivation; CONTAINS InterPro DOMAIN/s: Drought induced 19 (InterPro:IPR008598); BEST Arabidopsis thaliana protein match is: drought-responsive family protein (TAIR:AT5G26990.1); Has 167 Blast hits to 167 proteins in 27 species: Archae - 0; Bacteria - 0; Metazoa - 38; Fungi - 0; Plants - 128; Viruses - 0; Other Eu…	-1.14302
20.2.3	stress.abiotic.drought/salt	ciclev10031081m|pacid:20803743	moderately similar to ( 376) AT1G60220 | Symbols: OTS1, ULP1D | ULP1D (UB-LIKE PROTEASE 1D); SUMO-specific protease/ cysteine-type peptidase | chr1:22208332-22211910 FORWARDmoderately similar to ( 288) loc_os06g29310 12006.m32084 protein cysteine-type peptidase, putative, expressed Peptidase_C48 ULP1 no original description	-1.57531
20.2.3	stress.abiotic.drought/salt	ciclev10006118m|pacid:20789473	weakly similar to ( 120) AT2G41430 | Symbols: ERD15, LSR1, CID1 | ERD15 (EARLY RESPONSIVE TO DEHYDRATION 15); protein binding | chr2:17269736-17270314 FORWARD no original description	1.89501
20.2.4	stress.abiotic.touch/wounding	ciclev10010020m|pacid:20794068	very weakly similar to (87.0) AT4G10265 | Symbols: | wound-responsive protein, putative | chr4:6373226-6373477 REVERSE no original description	4.24184
20.2.99	stress.abiotic.unspecified	ciclev10031144m|pacid:20804206	weakly similar to ( 137) AT2G47540 | Symbols: | pollen Ole e 1 allergen and extensin family protein | chr2:19505901-19506504 FORWARD no original description	2.84974
20.2.99	stress.abiotic.unspecified	ciclev10022237m|pacid:20806459	weakly similar to ( 186) AT1G48960 | Symbols: | universal stress protein (USP) family protein | chr1:18112552-18113550 FORWARD no original description	1.60702
20.2.99	stress.abiotic.unspecified	ciclev10018035m|pacid:20818833	weakly similar to ( 121) AT1G02335 | Symbols: GL22 | GL22 (GERMIN-LIKE PROTEIN SUBFAMILY 2 MEMBER 2 PRECURSOR.); manganese ion binding / nutrient reservoir | chr1:463979-464876 REVERSEweakly similar to ( 108) RHRE_PEA Rhicadhesin receptor precursor (Germin-like protein) - Pisum sativum (Garden pea)moderately similar to ( 203) loc_os09g39530 12009.m06891 protein germin-like protein subfamily 2 mem…	1.91773
20.2.99	stress.abiotic.unspecified	ciclev10032668m|pacid:20803821	moderately similar to ( 209) AT5G61750 | Symbols: | cupin family protein | chr5:24812804-24813436 REVERSEweakly similar to ( 131) GLP1_MESCR Germin-like protein precursor - Mesembryanthemum crystallinum (Common ice plant)weakly similar to ( 191) loc_os11g33110 12011.m07212 protein germin-like protein subfamily 3 member 4 precursor, putative, expressedCupin_1 no original description	-1.73726
20.2.99	stress.abiotic.unspecified	ciclev10021951m|pacid:20809297	weakly similar to ( 141) AT1G18980 | Symbols: | germin-like protein, putative | chr1:6557364-6558026 REVERSEweakly similar to ( 137) OXO2_HORVU Oxalate oxidase 2 precursor (EC 1.2.3.4) (Germin) - Hordeum vulgare (Barley)weakly similar to ( 142) loc_os03g48750 12003.m09880 protein oxalate oxidase 2 precursor, putative, expressed no original description	-1.45496
20.2.99	stress.abiotic.unspecified	ciclev10029373m|pacid:20814004	moderately similar to ( 227) AT2G21620 | Symbols: RD2 | RD2 | chr2:9248749-9249986 FORWARDmoderately similar to ( 224) loc_os02g47650 12002.m09799 protein pathogen induced protein 2-4, putative, expressed no original description	2.00019
20.2.99	stress.abiotic.unspecified	ciclev10033597m|pacid:20805484	weakly similar to ( 193) AT5G05500 | Symbols: | pollen Ole e 1 allergen and extensin family protein | chr5:1629716-1630267 FORWARDweakly similar to ( 141) loc_os01g07060 12001.m07333 protein tyrosine-rich hydroxyproline-rich glycoprotein, putative no original description	2.4452
20.2.99	stress.abiotic.unspecified	ciclev10002689m|pacid:20788886	weakly similar to ( 166) AT3G62550 | Symbols: | universal stress protein (USP) family protein | chr3:23136194-23137074 FORWARDweakly similar to ( 195) loc_os01g19820 12001.m150564 protein universal stress protein, putative, expressedUSP_Like Usp no original description	-1.27521
20.2.99	stress.abiotic.unspecified	ciclev10017039m|pacid:20817102	weakly similar to ( 155) AT1G70830 | Symbols: | MLP28 (MLP-LIKE PROTEIN 28) | chr1:26710203-26711395 REVERSEBet_v_I no original description	-1.10638
20.2.99	stress.abiotic.unspecified	ciclev10022110m|pacid:20806746	weakly similar to ( 159) AT1G18980 | Symbols: | germin-like protein, putative | chr1:6557364-6558026 REVERSEweakly similar to ( 155) OXO2_HORVU Oxalate oxidase 2 precursor (EC 1.2.3.4) (Germin) - Hordeum vulgare (Barley)weakly similar to ( 162) loc_os03g48750 12003.m09880 protein oxalate oxidase 2 precursor, putative, expressedCupin_1 no original description	-1.3701
20.2.99	stress.abiotic.unspecified	ciclev10012100m|pacid:20798008	weakly similar to ( 171) AT5G15780 | Symbols: | pollen Ole e 1 allergen and extensin family protein | chr5:5144898-5146297 REVERSE no original description	-1.64564
20.2.99	stress.abiotic.unspecified	ciclev10022118m|pacid:20809753	moderately similar to ( 304) AT5G39120 | Symbols: | germin-like protein, putative | chr5:15662705-15663486 REVERSEmoderately similar to ( 221) GLP1_MESCR Germin-like protein precursor - Mesembryanthemum crystallinum (Common ice plant)moderately similar to ( 240) loc_os02g29000 12002.m08044 protein germin-like protein subfamily 1 member 11 precursor, putativeCupin_1 no original description	-1.52556
20.2.99	stress.abiotic.unspecified	ciclev10022138m|pacid:20807607	weakly similar to ( 166) AT1G18980 | Symbols: | germin-like protein, putative | chr1:6557364-6558026 REVERSEweakly similar to ( 170) OXO2_HORVU Oxalate oxidase 2 precursor (EC 1.2.3.4) (Germin) - Hordeum vulgare (Barley)weakly similar to ( 172) loc_os03g48750 12003.m09880 protein oxalate oxidase 2 precursor, putative, expressedCupin_1 no original description	2.30209
20.2.99	stress.abiotic.unspecified	ciclev10024207m|pacid:20808890	weakly similar to ( 158) AT5G17390 | Symbols: | universal stress protein (USP) family protein | chr5:5727640-5728688 FORWARDweakly similar to ( 157) loc_os12g31710 12012.m06980 protein universal stress protein family protein, expressed no original description	3.08765
20.2.99	stress.abiotic.unspecified	ciclev10023846m|pacid:20807755	moderately similar to ( 290) AT5G39110 | Symbols: | germin-like protein, putative | chr5:15657802-15658584 REVERSEmoderately similar to ( 207) GLP1_MESCR Germin-like protein precursor - Mesembryanthemum crystallinum (Common ice plant)moderately similar to ( 228) loc_os02g29000 12002.m08044 protein germin-like protein subfamily 1 member 11 precursor, putativeCupin_1 no original description	-1.04575
20.2.99	stress.abiotic.unspecified	ciclev10023532m|pacid:20810277	weakly similar to ( 110) AT1G09560 | Symbols: GLP5 | GLP5 (GERMIN-LIKE PROTEIN 5); manganese ion binding / nutrient reservoir | chr1:3093896-3094639 FORWARDvery weakly similar to (93.2) NEC1_NICPL Nectarin-1 precursor (EC 1.15.1.1) (Superoxide dismutase [Mn]) - Nicotiana plumbaginifolia (Leadwort-leaved tobacco)weakly similar to ( 142) loc_os09g39530 12009.m06891 protein germin-like protein subfa…	11.6908
20.2.99	stress.abiotic.unspecified	ciclev10017587m|pacid:20816567	moderately similar to ( 238) AT3G05950 | Symbols: | germin-like protein, putative | chr3:1781130-1781964 REVERSEweakly similar to ( 193) GLP1_MESCR Germin-like protein precursor - Mesembryanthemum crystallinum (Common ice plant)moderately similar to ( 277) loc_os02g29000 12002.m08044 protein germin-like protein subfamily 1 member 11 precursor, putativeCupin_1 no original description	9.78394
20.2.99	stress.abiotic.unspecified	ciclev10002743m|pacid:20787892	weakly similar to ( 190) AT4G08685 | Symbols: SAH7 | SAH7 | chr4:5550563-5551259 FORWARDweakly similar to ( 121) PSC13_MAIZE Pollen-specific protein C13 precursor - Zea mays (Maize)weakly similar to ( 156) loc_os10g22590 12010.m05266 protein pollen-specific protein C13 precursor, putative, expressedPollen_Ole_e_I no original description	1.18626
20.2.99	stress.abiotic.unspecified	ciclev10006106m|pacid:20791939	weakly similar to ( 117) MAL12_MALDO Major allergen Mal d 1 (Mal d I) (AP15) - Malus domestica (Apple) (Malus sylvestris)Bet_v_I no original description	1.19457
20.2.99	stress.abiotic.unspecified	ciclev10027146m|pacid:20800459	weakly similar to ( 191) AT1G18980 | Symbols: | germin-like protein, putative | chr1:6557364-6558026 REVERSEweakly similar to ( 192) OXO2_HORVU Oxalate oxidase 2 precursor (EC 1.2.3.4) (Germin) - Hordeum vulgare (Barley)weakly similar to ( 194) loc_os05g19670 12005.m06370 protein rhicadhesin receptor precursor, putative, expressedCupin_1 no original description	-3.16028
20.2.99	stress.abiotic.unspecified	ciclev10030149m|pacid:20812220	weakly similar to ( 122) AT3G62020 | Symbols: GLP10 | GLP10 (GERMIN-LIKE PROTEIN 10); manganese ion binding / nutrient reservoir | chr3:22971443-22972192 REVERSEweakly similar to ( 115) RHRE_PEA Rhicadhesin receptor precursor (Germin-like protein) - Pisum sativum (Garden pea)moderately similar to ( 209) loc_os09g39530 12009.m06891 protein germin-like protein subfamily 2 member 3 precursor, putati…	4.71992
20.2.99	stress.abiotic.unspecified	ciclev10029937m|pacid:20813082	weakly similar to ( 125) AT3G62020 | Symbols: GLP10 | GLP10 (GERMIN-LIKE PROTEIN 10); manganese ion binding / nutrient reservoir | chr3:22971443-22972192 REVERSEweakly similar to ( 117) NEC1_NICPL Nectarin-1 precursor (EC 1.15.1.1) (Superoxide dismutase [Mn]) - Nicotiana plumbaginifolia (Leadwort-leaved tobacco)moderately similar to ( 210) loc_os09g39530 12009.m06891 protein germin-like protein s…	11.7048
20.2.99	stress.abiotic.unspecified	ciclev10027141m|pacid:20800656	weakly similar to ( 147) AT5G10130 | Symbols: | pollen Ole e 1 allergen and extensin family protein | chr5:3171551-3172428 REVERSEweakly similar to ( 115) PSC13_MAIZE Pollen-specific protein C13 precursor - Zea mays (Maize)weakly similar to ( 129) loc_os10g22590 12010.m05266 protein pollen-specific protein C13 precursor, putative, expressedPollen_Ole_e_I no original description	1.32336
20.2.99	stress.abiotic.unspecified	ciclev10033943m|pacid:20804001	moderately similar to ( 228) AT1G10460 | Symbols: GLP7 | GLP7 (GERMIN-LIKE PROTEIN 7); manganese ion binding / nutrient reservoir | chr1:3439578-3440231 REVERSEweakly similar to ( 146) NEC1_NICPL Nectarin-1 precursor (EC 1.15.1.1) (Superoxide dismutase [Mn]) - Nicotiana plumbaginifolia (Leadwort-leaved tobacco)moderately similar to ( 209) loc_os03g08150 12003.m06324 protein germin-like protein su…	-1.10772
20.2.99	stress.abiotic.unspecified	ciclev10016651m|pacid:20815187	weakly similar to ( 147) AT1G11360 | Symbols: | universal stress protein (USP) family protein | chr1:3822171-3822899 REVERSEweakly similar to ( 145) loc_os07g36600 12007.m28991 protein USP family protein, putative, expressed no original description	-1.33424
20.2.99	stress.abiotic.unspecified	ciclev10024460m|pacid:20811317	weakly similar to ( 168) AT1G02335 | Symbols: GL22 | GL22 (GERMIN-LIKE PROTEIN SUBFAMILY 2 MEMBER 2 PRECURSOR.); manganese ion binding / nutrient reservoir | chr1:463979-464876 REVERSEweakly similar to ( 171) OXO2_HORVU Oxalate oxidase 2 precursor (EC 1.2.3.4) (Germin) - Hordeum vulgare (Barley)weakly similar to ( 174) loc_os03g48750 12003.m09880 protein oxalate oxidase 2 precursor, putative, exp…	1.59544
20.2.99	stress.abiotic.unspecified	ciclev10018003m|pacid:20815501	moderately similar to ( 239) AT3G05950 | Symbols: | germin-like protein, putative | chr3:1781130-1781964 REVERSEweakly similar to ( 191) GLP1_MESCR Germin-like protein precursor - Mesembryanthemum crystallinum (Common ice plant)moderately similar to ( 258) loc_os02g29000 12002.m08044 protein germin-like protein subfamily 1 member 11 precursor, putativeCupin_1 no original description	3.40958
21.1	redox.thioredoxin	ciclev10029394m|pacid:20813650	weakly similar to ( 185) AT2G15570 | Symbols: ATHM3, ATM3 | thioredoxin M-type 3, chloroplast (TRX-M3) | chr2:6791556-6792902 REVERSEweakly similar to ( 116) TRXM_PEA Thioredoxin M-type, chloroplast precursor (TRX-M) - Pisum sativum (Garden pea)weakly similar to ( 120) loc_os04g35150 12004.m08605 protein thioredoxin family protein Thioredoxin TRX_family trxA PRK10996 no original description	1.60423
21.1	redox.thioredoxin	ciclev10002859m|pacid:20787371	weakly similar to ( 155) AT3G51030 | Symbols: ATTRX1, ATTRX H1 | ATTRX1; oxidoreductase, acting on sulfur group of donors, disulfide as acceptor | chr3:18951123-18951955 REVERSEweakly similar to ( 160) TRXH_RICCO Thioredoxin H-type (TRX-H) - Ricinus communis (Castor bean)weakly similar to ( 125) loc_os07g08840 12007.m079626 protein thioredoxin H-type, putative, expressed TRX_family Thioredoxin no…	2.13995
21.1	redox.thioredoxin	ciclev10015059m|pacid:20818301	highly similar to ( 735) AT4G04950 | Symbols: | thioredoxin family protein | chr4:2517882-2519924 REVERSEhighly similar to ( 670) loc_os10g35720 12010.m22006 protein OsGrx_S17 - glutaredoxin subgroup II, expressed GRX_PICOT_like COG0278 TRX_PICOT PRK10824 GRX_family TRX_family no original description	-1.07496
21.2	redox.ascorbate and glutathione	ciclev10032828m|pacid:20805333	moderately similar to ( 235) AT5G09680 | Symbols: | cytochrome b5 domain-containing protein | chr5:2999362-3000185 REVERSEmoderately similar to ( 206) loc_os07g12830 12007.m29108 protein cytoplasm protein, putative, expressed Cyt-b5 no original description	1.02206
21.2.2	redox.ascorbate and glutathione.glutathione	ciclev10007745m|pacid:20796008	highly similar to ( 763) AT4G29210 | Symbols: GGT4 | GGT4 (GAMMA-GLUTAMYL TRANSPEPTIDASE 4); gamma-glutamyltransferase/ glutathione gamma-glutamylcysteinyltransferase | chr4:14400990-14402752 FORWARDhighly similar to ( 650) loc_os01g05810 12001.m07212 protein gamma-glutamyltranspeptidase 1 precursor, putative, expressed G_glu_transpept Ggt ggt no original description	-1.01295
21.2.2	redox.ascorbate and glutathione.glutathione	ciclev10025225m|pacid:20801290	highly similar to ( 748) AT4G39640 | Symbols: GGT1 | GGT1 (GAMMA-GLUTAMYL TRANSPEPTIDASE 1); gamma-glutamyltransferase/ glutathione gamma-glutamylcysteinyltransferase | chr4:18400608-18402861 FORWARDhighly similar to ( 760) loc_os04g38450 12004.m08835 protein gamma-glutamyltranspeptidase 1 precursor, putative, expressed G_glu_transpept Ggt ggt no original description	1.45125
21.3	redox.heme	ciclev10023045m|pacid:20806830	weakly similar to ( 112) AT2G16060 | Symbols: GLB1, AHB1, ARATH GLB1, NSHB1, ATGLB1 | AHB1 (ARABIDOPSIS HEMOGLOBIN 1); oxygen binding / oxygen transporter | chr2:6982782-6983522 REVERSEweakly similar to ( 124) HBL1_MEDSA Non-symbiotic hemoglobin 1 (MEDsa GLB1) - Medicago sativa (Alfalfa)weakly similar to ( 117) loc_os03g12510 12003.m06701 protein non-symbiotic hemoglobin 2, putative, expressed no…	-2.42283
21.3	redox.heme	ciclev10027538m|pacid:20800610	weakly similar to ( 110) AT2G16060 | Symbols: GLB1, AHB1, ARATH GLB1, NSHB1, ATGLB1 | AHB1 (ARABIDOPSIS HEMOGLOBIN 1); oxygen binding / oxygen transporter | chr2:6982782-6983522 REVERSEweakly similar to ( 123) HBL1_MEDSA Non-symbiotic hemoglobin 1 (MEDsa GLB1) - Medicago sativa (Alfalfa)weakly similar to ( 115) loc_os03g12510 12003.m06701 protein non-symbiotic hemoglobin 2, putative, expressed no…	-3.2699
21.6	redox.dismutases and catalases	ciclev10032233m|pacid:20803980	moderately similar to ( 334) AT5G51100 | Symbols: FSD2 | FSD2 (FE SUPEROXIDE DISMUTASE 2); superoxide dismutase | chr5:20773357-20775635 REVERSEmoderately similar to ( 308) SODF_SOYBN Superoxide dismutase [Fe], chloroplast precursor (EC 1.15.1.1) - Glycine max (Soybean)moderately similar to ( 229) loc_os06g02500 12006.m04983 protein superoxide dismutase, chloroplast, putative, expressed SodA PRK1…	1.11622
22.2.1	polyamine metabolism.degradation.polyamin oxidase	ciclev10016050m|pacid:20816636	moderately similar to ( 313) AT5G13700 | Symbols: ATPAO1, APAO, PAO1 | ATPAO1 (ARABIDOPSIS THALIANA POLYAMINE OXIDASE 1); FAD binding / polyamine oxidase | chr5:4420222-4422974 REVERSEmoderately similar to ( 369) PAO_MAIZE Polyamine oxidase precursor (EC 1.5.3.11) - Zea mays (Maize)moderately similar to ( 345) loc_os09g20260 12009.m60226 protein polyamine oxidase precursor, putative Amino_oxidase…	1.06775
22.2.1	polyamine metabolism.degradation.polyamin oxidase	ciclev10031331m|pacid:20804990	highly similar to ( 712) AT5G13700 | Symbols: ATPAO1, APAO, PAO1 | ATPAO1 (ARABIDOPSIS THALIANA POLYAMINE OXIDASE 1); FAD binding / polyamine oxidase | chr5:4420222-4422974 REVERSEmoderately similar to ( 421) PAO_MAIZE Polyamine oxidase precursor (EC 1.5.3.11) - Zea mays (Maize)moderately similar to ( 419) loc_os09g20284 12009.m05235 protein polyamine oxidase precursor, putative, expressed Amino_…	2.68546
23.1.1.1	nucleotide metabolism.synthesis.pyrimidine.carbamoyl phosphate synthetase	ciclev10006484m|pacid:20791122	weakly similar to ( 164) AT3G27740 | Symbols: CARA | CARA (CARBAMOYL PHOSPHATE SYNTHETASE A); carbamoyl-phosphate synthase (glutamine-hydrolyzing)/ carbamoyl-phosphate synthase/ catalytic | chr3:10281470-10283792 REVERSEweakly similar to ( 150) loc_os02g47850 12002.m33834 protein carbamoyl-phosphate synthase small chain, putative, expressed PRK12564 CarA GATase1_CPSase PRK12838 no original descri…	-1.85721
23.1.2.4	nucleotide metabolism.synthesis.purine.FGAR amidotransferase	ciclev10030516m|pacid:20802344	nearly identical (2305) AT1G74260 | Symbols: PUR4 | PUR4 (purine biosynthesis 4); ATP binding / catalytic/ phosphoribosylformylglycinamidine synthase | chr1:27923005-27927764 REVERSEnearly identical (2090) loc_os01g66500 12001.m12758 protein phosphoribosylformylglycinamidine synthase, chloroplast precursor, putative, expressed PRK05297 PurL GATase1_FGAR_AT PurL PRK01213 PurL_repeat2 PRK01175 PurL…	-1.17981
23.1.3	nucleotide metabolism.synthesis.PRS-PP	ciclev10031694m|pacid:20804836	highly similar to ( 659) AT2G35390 | Symbols: | ribose-phosphate pyrophosphokinase 1 / phosphoribosyl diphosphate synthetase 1 (PRSI) | chr2:14895808-14897581 REVERSEhighly similar to ( 628) KPRS2_SPIOL Ribose-phosphate pyrophosphokinase 2, chloroplast precursor (EC 2.7.6.1) (Phosphoribosyl pyrophosphate synthetase 2) - Spinacia oleracea (Spinach)highly similar to ( 582) loc_os02g03540 12002.m057…	1.50388
23.2	nucleotide metabolism.degradation	ciclev10019963m|pacid:20811161	highly similar to ( 644) AT5G18280 | Symbols: ATAPY2, APY2 | ATAPY2 (ARABIDOPSIS THALIANA APYRASE 2); ATPase/ nucleotide diphosphatase | chr5:6050799-6054875 REVERSEmoderately similar to ( 481) NTPA_PEA Nucleoside-triphosphatase (EC 3.6.1.15) (Nucleoside triphosphate phosphohydrolase) (NTPase) (Apyrase) - Pisum sativum (Garden pea)highly similar to ( 558) loc_os03g21120 12003.m07519 protein nucle…	1.13426
23.2	nucleotide metabolism.degradation	ciclev10030527m|pacid:20802856	highly similar to ( 502) AT1G68720 | Symbols: TADA | TADA (TRNA ARGININE ADENOSINE DEAMINASE); catalytic/ hydrolase/ zinc ion binding | chr1:25804547-25808820 FORWARDmoderately similar to ( 306) loc_os06g29430 12006.m07487 protein deaminase, putative, expressed CumB nucleoside_deaminase PRK10860 dCMP_cyt_deam_1 no original description	-1.18952
23.2	nucleotide metabolism.degradation	ciclev10014051m|pacid:20816619	nearly identical (2170) AT4G34890 | Symbols: ATXDH1, XDH1 | XDH1 (XANTHINE DEHYDROGENASE 1); xanthine dehydrogenase | chr4:16618736-16624983 REVERSEmoderately similar to ( 493) ALDO1_ORYSA Probable aldehyde oxidase 1 (EC 1.2.3.1) (AO-1) - Oryza sativa (Rice)nearly identical (1968) loc_os03g31550 12003.m34889 protein xanthine dehydrogenase/oxidase, putative, expressed XdhB Ald_Xan_dh_C2 CoxL XdhA …	-1.57286
23.2	nucleotide metabolism.degradation	ciclev10015112m|pacid:20815773	moderately similar to ( 445) AT5G54390 | Symbols: AHL, ATAHL | AHL (ARABIDOPSIS HAL2-LIKE); 3'(2'),5'-bisphosphate nucleotidase/ inositol or phosphatidylinositol phosphatase | chr5:22086133-22087586 FORWARDweakly similar to ( 194) DPNP_ORYSA 3'(2'),5'-bisphosphate nucleotidase (EC 3.1.3.7) (3'(2'),5-bisphosphonucleoside 3'(2')-phosphohydrolase) (DPNPase) - Oryza sativa (Rice)highly similar to ( 5…	-1.61349
23.2	nucleotide metabolism.degradation	ciclev10008644m|pacid:20792705	moderately similar to ( 495) AT5G54390 | Symbols: AHL, ATAHL | AHL (ARABIDOPSIS HAL2-LIKE); 3'(2'),5'-bisphosphate nucleotidase/ inositol or phosphatidylinositol phosphatase | chr5:22086133-22087586 FORWARDmoderately similar to ( 236) DPNP_ORYSA 3'(2'),5'-bisphosphate nucleotidase (EC 3.1.3.7) (3'(2'),5-bisphosphonucleoside 3'(2')-phosphohydrolase) (DPNPase) - Oryza sativa (Rice)highly similar to…	1.65907
23.2	nucleotide metabolism.degradation	ciclev10023374m|pacid:20810809	moderately similar to ( 427) AT1G05620 | Symbols: URH2 | URH2 (URIDINE-RIBOHYDROLASE 2); hydrolase | chr1:1679609-1681527 FORWARDmoderately similar to ( 400) loc_os03g31170 12003.m35282 protein pyrimidine-specific ribonucleoside hydrolase rihA, putative, expressed nuc_hydro_CaPnhB URH1 nuc_hydro_IU_UC_XIUA IU_nuc_hydro nuc_hydro nuc_hydro_3 PRK10768 rihA nuc_hydro_CeIAG rihB nuc_hydro_TvIAG nuc_h…	1.00926
23.2	nucleotide metabolism.degradation	ciclev10002601m|pacid:20785554	moderately similar to ( 273) AT5G28050 | Symbols: | cytidine/deoxycytidylate deaminase family protein | chr5:10044209-10045484 REVERSEmoderately similar to ( 276) loc_os03g61810 12003.m11062 protein cytidine/deoxycytidylate deaminase family protein, putative, expressed nucleoside_deaminase CumB dCMP_cyt_deam_1 no original description	1.50037
23.2	nucleotide metabolism.degradation	ciclev10030660m|pacid:20803858	highly similar to ( 993) AT2G38280 | Symbols: FAC1, ATAMPD | FAC1 (EMBRYONIC FACTOR1); AMP deaminase | chr2:16033767-16038793 REVERSEhighly similar to ( 958) AMPD_ORYSA Probable AMP deaminase (EC 3.5.4.6) - Oryza sativa (Rice)highly similar to ( 958) loc_os07g49270 12007.m09136 protein AMP deaminase, putative, expressed AMPD A_deaminase Add ADA_AMPD no original description	-2.78682
23.2.1.2	nucleotide metabolism.degradation.pyrimidine.uridine nucleosidase	ciclev10023374m|pacid:20810809	moderately similar to ( 427) AT1G05620 | Symbols: URH2 | URH2 (URIDINE-RIBOHYDROLASE 2); hydrolase | chr1:1679609-1681527 FORWARDmoderately similar to ( 400) loc_os03g31170 12003.m35282 protein pyrimidine-specific ribonucleoside hydrolase rihA, putative, expressed nuc_hydro_CaPnhB URH1 nuc_hydro_IU_UC_XIUA IU_nuc_hydro nuc_hydro nuc_hydro_3 PRK10768 rihA nuc_hydro_CeIAG rihB nuc_hydro_TvIAG nuc_h…	1.00926
23.3.3	nucleotide metabolism.salvage.NUDIX hydrolases	ciclev10016428m|pacid:20817797	moderately similar to ( 250) AT1G28960 | Symbols: ATNUDT15, ATNUDX15 | ATNUDX15 (ARABIDOPSIS THALIANA NUDIX HYDROLASE HOMOLOG 15); hydrolase | chr1:10110135-10111607 REVERSEmoderately similar to ( 232) loc_os08g28860 12008.m06891 protein peroxisomal coenzyme A diphosphatase NUDT7, putative, expressed CoAse PRK10707 no original description	1.44497
23.3.3	nucleotide metabolism.salvage.NUDIX hydrolases	ciclev10008313m|pacid:20793569	highly similar to ( 622) AT5G20070 | Symbols: ATNUDT19, ATNUDX19 | ATNUDX19 (ARABIDOPSIS THALIANA NUDIX HYDROLASE HOMOLOG 19); hydrolase/ metal ion binding | chr5:6779893-6782308 FORWARDmoderately similar to ( 472) loc_os06g04910 12006.m05220 protein hydrolase, NUDIX family protein, expressed NPY1 NADH_pyrophosphatase nudC NUDIX no original description	-1.04401
23.3.3	nucleotide metabolism.salvage.NUDIX hydrolases	ciclev10017742m|pacid:20817528	moderately similar to ( 312) AT5G47650 | Symbols: ATNUDT2, ATNUDX2 | ATNUDT2 (ARABIDOPSIS THALIANA NUDIX HYDROLASE HOMOLOG 2); ADP-ribose diphosphatase/ NAD or NADH binding / hydrolase | chr5:19310391-19312084 REVERSEmoderately similar to ( 351) loc_os06g42790 12006.m32122 protein nudix hydrolase 2, putative, expressed Nudix_Hydrolase_12 NUDIX no original description	2.23934
23.3.3	nucleotide metabolism.salvage.NUDIX hydrolases	ciclev10005826m|pacid:20790461	weakly similar to ( 199) AT1G12880 | Symbols: atnudt12 | atnudt12 (Arabidopsis thaliana Nudix hydrolase homolog 12); hydrolase | chr1:4390036-4391046 FORWARDmoderately similar to ( 202) loc_os11g32750 12011.m28680 protein nudix hydrolase 13, mitochondrial precursor, putative, expressed Nudix_Hydrolase_9 no original description	1.69908
23.4.1	nucleotide metabolism.phosphotransfer and pyrophosphatases.adenylate kinase	ciclev10032208m|pacid:20805403	moderately similar to ( 353) AT2G37250 | Symbols: ADK, ATPADK1 | ADK (ADENOSINE KINASE); adenylate kinase/ nucleotide kinase | chr2:15641991-15643318 FORWARDmoderately similar to ( 351) KADC_SOLTU Adenylate kinase, chloroplast precursor (EC 2.7.4.3) (ATP-AMP transphosphorylase) - Solanum tuberosum (Potato)moderately similar to ( 361) loc_os03g03820 12003.m05914 protein adenylate kinase, chloropla…	1.29984
23.4.1	nucleotide metabolism.phosphotransfer and pyrophosphatases.adenylate kinase	ciclev10021333m|pacid:20806048	moderately similar to ( 365) AT5G47840 | Symbols: AMK2 | AMK2 (Adenosine monophosphate kinase); ATP binding / adenylate kinase/ nucleobase, nucleoside, nucleotide kinase/ nucleotide kinase/ phosphotransferase, phosphate group as acceptor | chr5:19375488-19378058 FORWARDmoderately similar to ( 318) KADC_MAIZE Adenylate kinase, chloroplast (EC 2.7.4.3) (ATP-AMP transphosphorylase) - Zea mays (Maize…	1.52925
23.4.3	nucleotide metabolism.phosphotransfer and pyrophosphatases.uridylate kinase	ciclev10031224m|pacid:20805006	moderately similar to ( 421) AT3G10030 | Symbols: | aspartate/glutamate/uridylate kinase family protein | chr3:3092618-3094831 REVERSEmoderately similar to ( 290) loc_os04g33300 12004.m08425 protein uridylate kinase, putative, expressedAAK_UMPK-PyrH-Ec AAK_UMPK-like pyrH PyrH PRK12443 AA_kinase AAK_UMPK-PyrH-Pf AAK no original description	-1.44747
23.4.3	nucleotide metabolism.phosphotransfer and pyrophosphatases.uridylate kinase	ciclev10024291m|pacid:20811427	moderately similar to ( 318) AT5G26667 | Symbols: PYR6 | PYR6; cytidylate kinase/ uridylate kinase | chr5:9276659-9278091 FORWARDvery weakly similar to (87.8) KADC_MAIZE Adenylate kinase, chloroplast (EC 2.7.4.3) (ATP-AMP transphosphorylase) - Zea mays (Maize)moderately similar to ( 304) loc_os02g53790 12002.m10408 protein uridylate kinase, putative, expressed ADK ADK adk Adk adk no original desc…	1.16095
23.4.10	nucleotide metabolism.phosphotransfer and pyrophosphatases.nucleoside diphosphate kinase	ciclev10021969m|pacid:20808934	moderately similar to ( 360) AT4G23900 | Symbols: | nucleoside diphosphate kinase 4 (NDK4) | chr4:12424505-12426318 FORWARDmoderately similar to ( 351) NDK4_SPIOL Nucleoside diphosphate kinase 4, chloroplast precursor (EC 2.7.4.6) (Nucleoside diphosphate kinase IV) (NDK IV) (NDP kinase IV) (NDPK IV) (Nucleoside diphosphate kinase III) - Spinacia oleracea (Spinach)moderately similar to ( 315) loc_…	1.32674
23.4.99	nucleotide metabolism.phosphotransfer and pyrophosphatases.misc	ciclev10001130m|pacid:20787777	highly similar to ( 639) AT4G29680 | Symbols: | type I phosphodiesterase/nucleotide pyrophosphatase family protein | chr4:14538067-14539557 REVERSEhighly similar to ( 588) loc_os01g10020 12001.m07625 protein ectonucleotide pyrophosphatase/phosphodiesterase 1, putative, expressed Phosphodiest COG1524 no original description	2.88516
23.5.3	nucleotide metabolism.deoxynucleotide metabolism.cytosine deaminase	ciclev10002601m|pacid:20785554	moderately similar to ( 273) AT5G28050 | Symbols: | cytidine/deoxycytidylate deaminase family protein | chr5:10044209-10045484 REVERSEmoderately similar to ( 276) loc_os03g61810 12003.m11062 protein cytidine/deoxycytidylate deaminase family protein, putative, expressed nucleoside_deaminase CumB dCMP_cyt_deam_1 no original description	1.50037
24	Biodegradation of Xenobiotics	ciclev10003275m|pacid:20788096	highly similar to ( 676) AT1G75620 | Symbols: | glyoxal oxidase-related | chr1:28394951-28396594 REVERSEhighly similar to ( 601) loc_os03g15320 12003.m06969 protein glyoxal oxidase, putative, expressedGlyoxal_oxid_N DUF1929 no original description	1.56859
24	Biodegradation of Xenobiotics	ciclev10024435m|pacid:20809261	moderately similar to ( 486) AT1G19900 | Symbols: | glyoxal oxidase-related | chr1:6907038-6908684 REVERSEmoderately similar to ( 463) loc_os03g15320 12003.m06969 protein glyoxal oxidase, putative, expressedGlyoxal_oxid_N DUF1929 no original description	1.26985
24.2	Biodegradation of Xenobiotics.lactoylglutathione lyase	ciclev10026643m|pacid:20799372	moderately similar to ( 262) AT1G15380 | Symbols: | lactoylglutathione lyase family protein / glyoxalase I family protein | chr1:5290955-5292287 FORWARDmoderately similar to ( 231) loc_os05g07940 12005.m27715 protein lactoylglutathione lyase, putative, expressed no original description	-1.75293
24.2	Biodegradation of Xenobiotics.lactoylglutathione lyase	ciclev10029580m|pacid:20813509	weakly similar to ( 166) AT1G07645 | Symbols: ATDSI-1VOC | ATDSI-1VOC (DESSICATION-INDUCED 1VOC SUPERFAMILY PROTEIN); catalytic | chr1:2367612-2368349 REVERSEweakly similar to ( 152) loc_os03g16940 12003.m07126 protein glyoxalase family protein superfamily, putative, expressed no original description	-2.13474
25	C1-metabolism	ciclev10019070m|pacid:20806794	highly similar to ( 770) AT4G10760 | Symbols: EMB1706, MTA | MTA (MRNA ADENOSINE METHYLASE); S-adenosylmethionine-dependent methyltransferase/ methyltransferase | chr4:6619947-6623312 REVERSEhighly similar to ( 723) MTA70_MEDTR Putative N6-adenosine-methyltransferase MT-A70-like (EC 2.1.1.62) - Medicago truncatula (Barrel medic)highly similar to ( 607) loc_os02g45110 12002.m09551 protein N6-adeno…	-1.36993
25.2	C1-metabolism.formate-tetrahydrofolate ligase	ciclev10014598m|pacid:20818201	nearly identical (1017) AT1G50480 | Symbols: THFS | THFS (10-FORMYLTETRAHYDROFOLATE SYNTHETASE); ATP binding / copper ion binding / formate-tetrahydrofolate ligase | chr1:18702064-18704687 FORWARDnearly identical (1016) FTHS_SPIOL Formate--tetrahydrofolate ligase (EC 6.3.4.3) (Formyltetrahydrofolate synthetase) (10-formyletrahydrofolate synthetase) (FHS) (FTHFS) - Spinacia oleracea (Spinach)highl…	-2.39778
25.4	C1-metabolism.5-formyltetrahydrofolate cyclo-ligase	ciclev10032272m|pacid:20802881	moderately similar to ( 270) AT5G13050 | Symbols: 5-FCL | 5-FCL (5-FORMYLTETRAHYDROFOLATE CYCLOLIGASE); 5-formyltetrahydrofolate cyclo-ligase | chr5:4137262-4138711 REVERSEmoderately similar to ( 247) loc_os07g39070 12007.m08150 protein 5-formyltetrahydrofolate cyclo-ligase, putative, expressed 5-FTHF_cyc-lig COG0212 no original description	-1.10573
26.1	misc.misc2	ciclev10001943m|pacid:20788191	moderately similar to ( 350) AT1G35420 | Symbols: | dienelactone hydrolase family protein | chr1:13026320-13027463 FORWARDmoderately similar to ( 277) loc_os05g35470 12005.m07777 protein hydrolase, putative, expressed COG0412 DLH no original description	-1.04426
26.1	misc.misc2	ciclev10005724m|pacid:20790262	moderately similar to ( 262) AT3G23600 | Symbols: | dienelactone hydrolase family protein | chr3:8473833-8475655 FORWARDweakly similar to ( 149) E134_MAIZE Endo-1,3;1,4-beta-D-glucanase precursor (EC 3.2.1.-) - Zea mays (Maize)moderately similar to ( 253) loc_os05g33100 12005.m07542 protein endo-1,3;1,4-beta-D-glucanase precursor, putative, expressed COG0412 DLH no original description	-1.10259
26.1	misc.misc2	ciclev10006994m|pacid:20791110	moderately similar to ( 312) AT3G23600 | Symbols: | dienelactone hydrolase family protein | chr3:8473833-8475655 FORWARDweakly similar to ( 139) E134_MAIZE Endo-1,3;1,4-beta-D-glucanase precursor (EC 3.2.1.-) - Zea mays (Maize)moderately similar to ( 268) loc_os05g33100 12005.m07542 protein endo-1,3;1,4-beta-D-glucanase precursor, putative, expressed COG0412 no original description	-2.61279
26.1	misc.misc2	ciclev10005765m|pacid:20791015	moderately similar to ( 343) AT3G23600 | Symbols: | dienelactone hydrolase family protein | chr3:8473833-8475655 FORWARDweakly similar to ( 148) E134_MAIZE Endo-1,3;1,4-beta-D-glucanase precursor (EC 3.2.1.-) - Zea mays (Maize)moderately similar to ( 295) loc_os05g33100 12005.m07542 protein endo-1,3;1,4-beta-D-glucanase precursor, putative, expressed COG0412 DLH no original description	1.86564
26.1	misc.misc2	ciclev10003596m|pacid:20787159	moderately similar to ( 289) AT3G05600 | Symbols: | epoxide hydrolase, putative | chr3:1623485-1624704 REVERSEmoderately similar to ( 270) loc_os05g19150 12005.m06318 protein epoxide hydrolase 2, putative, expressed MhpC PRK03592 no original description	-1.36775
26.1	misc.misc2	ciclev10005752m|pacid:20791185	moderately similar to ( 343) AT3G23600 | Symbols: | dienelactone hydrolase family protein | chr3:8473833-8475655 FORWARDweakly similar to ( 147) E134_MAIZE Endo-1,3;1,4-beta-D-glucanase precursor (EC 3.2.1.-) - Zea mays (Maize)moderately similar to ( 303) loc_os05g33100 12005.m07542 protein endo-1,3;1,4-beta-D-glucanase precursor, putative, expressed COG0412 no original description	-2.64329
26.1	misc.misc2	ciclev10020201m|pacid:20808192	moderately similar to ( 411) AT1G73740 | Symbols: | glycosyl transferase family 28 protein | chr1:27734451-27736008 FORWARDweakly similar to ( 187) loc_os01g33230 12001.m09641 protein glycosyltransferase family 28 C-terminal domain containing protein, expressedmurG MurG PRK12446 Glyco_tran_28_C Glyco_transf_28 no original description	2.52637
26.1	misc.misc2	ciclev10005738m|pacid:20791304	moderately similar to ( 229) AT3G23600 | Symbols: | dienelactone hydrolase family protein | chr3:8473833-8475655 FORWARDweakly similar to ( 126) E134_MAIZE Endo-1,3;1,4-beta-D-glucanase precursor (EC 3.2.1.-) - Zea mays (Maize)moderately similar to ( 222) loc_os05g33100 12005.m07542 protein endo-1,3;1,4-beta-D-glucanase precursor, putative, expressed DLH COG0412 no original description	1.15242
26.1	misc.misc2	ciclev10030777m|pacid:20802369	highly similar to ( 751) AT5G05460 | Symbols: | hydrolase, acting on glycosyl bonds / mannosyl-glycoprotein endo-beta-N-acetylglucosaminidase | chr5:1615615-1618771 FORWARDhighly similar to ( 667) loc_os05g27960 12005.m07084 protein hydrolase, acting on glycosyl bonds, putative, expressed Glyco_hydro_85 COG4724 no original description	1.33381
26.2	misc.UDP glucosyl and glucoronyl transferases	ciclev10013664m|pacid:20796595	moderately similar to ( 390) AT2G36780 | Symbols: | UDP-glucoronosyl/UDP-glucosyl transferase family protein | chr2:15417618-15419108 REVERSEweakly similar to ( 132) ZOX_PHAVU Zeatin O-xylosyltransferase (EC 2.4.2.40) (Zeatin O-beta-D-xylosyltransferase) - Phaseolus vulgaris (Kidney bean) (French bean)moderately similar to ( 351) loc_os03g11350 12003.m06586 protein cytokinin-O-glucosyltransferase…	-1.78025
26.2	misc.UDP glucosyl and glucoronyl transferases	ciclev10030271m|pacid:20814590	moderately similar to ( 209) AT5G65550 | Symbols: | UDP-glucoronosyl/UDP-glucosyl transferase family protein | chr5:26198410-26199810 REVERSEweakly similar to ( 170) UFOG_PETHY Anthocyanidin 3-O-glucosyltransferase (EC 2.4.1.115) (Flavonol 3-O-glucosyltransferase) (UDP-glucose flavonoid 3-O-glucosyltransferase) (Anthocyanin rhamnosyl transferase) - Petunia hybrida (Petunia)moderately similar to (…	-1.55382
26.2	misc.UDP glucosyl and glucoronyl transferases	ciclev10004031m|pacid:20788639	highly similar to ( 575) AT1G22360 | Symbols: AtUGT85A2 | AtUGT85A2 (UDP-glucosyl transferase 85A2); UDP-glycosyltransferase/ glucuronosyltransferase/ transferase, transferring glycosyl groups | chr1:7895068-7897527 REVERSEweakly similar to ( 197) IAAG_MAIZE Indole-3-acetate beta-glucosyltransferase (EC 2.4.1.121) (IAA-Glu synthetase) ((Uridine 5'-diphosphate-glucose:indol-3-ylacetyl)-beta-D-gluc…	-2.19089
26.2	misc.UDP glucosyl and glucoronyl transferases	ciclev10025508m|pacid:20800841	highly similar to ( 541) AT2G22590 | Symbols: | transferase, transferring glycosyl groups | chr2:9593012-9594424 FORWARDmoderately similar to ( 243) UFOG_PETHY Anthocyanidin 3-O-glucosyltransferase (EC 2.4.1.115) (Flavonol 3-O-glucosyltransferase) (UDP-glucose flavonoid 3-O-glucosyltransferase) (Anthocyanin rhamnosyl transferase) - Petunia hybrida (Petunia)moderately similar to ( 398) loc_os01g64…	-1.26538
26.2	misc.UDP glucosyl and glucoronyl transferases	ciclev10004886m|pacid:20789948	weakly similar to ( 169) AT2G15490 | Symbols: UGT73B4 | UGT73B4 (UDP-GLYCOSYLTRANSFERASE 73B4); UDP-glucosyltransferase/ UDP-glycosyltransferase/ quercetin 3-O-glucosyltransferase/ quercetin 7-O-glucosyltransferase/ transferase, transferring glycosyl groups | chr2:6761750-6763398 FORWARDmoderately similar to ( 481) ZOX_PHAVU Zeatin O-xylosyltransferase (EC 2.4.2.40) (Zeatin O-beta-D-xylosyltransf…	-2.54117
26.2	misc.UDP glucosyl and glucoronyl transferases	ciclev10010628m|pacid:20794295	highly similar to ( 514) AT3G42180 | Symbols: | catalytic/ transferase, transferring glycosyl groups | chr3:14326618-14328644 REVERSEmoderately similar to ( 406) loc_os07g09050 12007.m28953 protein EXO, putative, expressed Exostosin HlyIII COG1272 no original description	-2.30652
26.2	misc.UDP glucosyl and glucoronyl transferases	ciclev10015138m|pacid:20819063	moderately similar to ( 446) AT1G05680 | Symbols: | UDP-glucoronosyl/UDP-glucosyl transferase family protein | chr1:1703196-1704639 REVERSEmoderately similar to ( 363) IAAG_MAIZE Indole-3-acetate beta-glucosyltransferase (EC 2.4.1.121) (IAA-Glu synthetase) ((Uridine 5'-diphosphate-glucose:indol-3-ylacetyl)-beta-D-glucosyl transferase) - Zea mays (Maize)moderately similar to ( 400) loc_os09g34250 …	8.93287
26.2	misc.UDP glucosyl and glucoronyl transferases	ciclev10011598m|pacid:20798928	highly similar to ( 511) AT4G01070 | Symbols: GT72B1, UGT72B1 | GT72B1; UDP-glucosyltransferase/ UDP-glycosyltransferase/ transferase, transferring glycosyl groups | chr4:461858-463300 REVERSEweakly similar to ( 173) ZOX_PHAVU Zeatin O-xylosyltransferase (EC 2.4.2.40) (Zeatin O-beta-D-xylosyltransferase) - Phaseolus vulgaris (Kidney bean) (French bean)moderately similar to ( 385) loc_os11g38650 1…	-1.59307
26.2	misc.UDP glucosyl and glucoronyl transferases	ciclev10013653m|pacid:20797040	moderately similar to ( 407) AT1G07250 | Symbols: UGT71C4 | UGT71C4 (UDP-GLUCOSYL TRANSFERASE 71C4); quercetin 3-O-glucosyltransferase/ quercetin 7-O-glucosyltransferase/ transferase, transferring glycosyl groups | chr1:2225963-2227402 FORWARDweakly similar to ( 149) ZOX_PHAVU Zeatin O-xylosyltransferase (EC 2.4.2.40) (Zeatin O-beta-D-xylosyltransferase) - Phaseolus vulgaris (Kidney bean) (French…	1.74345
26.2	misc.UDP glucosyl and glucoronyl transferases	ciclev10028312m|pacid:20814438	highly similar to ( 587) AT2G36780 | Symbols: | UDP-glucoronosyl/UDP-glucosyl transferase family protein | chr2:15417618-15419108 REVERSEweakly similar to ( 194) ZOX_PHAVU Zeatin O-xylosyltransferase (EC 2.4.2.40) (Zeatin O-beta-D-xylosyltransferase) - Phaseolus vulgaris (Kidney bean) (French bean)moderately similar to ( 441) loc_os01g08100 12001.m07435 protein flavonol-3-O-glycoside-7-O-glucosyl…	-1.83435
26.2	misc.UDP glucosyl and glucoronyl transferases	ciclev10029366m|pacid:20812549	moderately similar to ( 223) AT4G34131 | Symbols: UGT73B3 | UGT73B3 (UDP-glucosyl transferase 73B3); UDP-glycosyltransferase/ abscisic acid glucosyltransferase/ quercetin 3-O-glucosyltransferase/ transferase, transferring hexosyl groups | chr4:16343268-16344713 REVERSEweakly similar to ( 129) ZOX_PHAVU Zeatin O-xylosyltransferase (EC 2.4.2.40) (Zeatin O-beta-D-xylosyltransferase) - Phaseolus vulg…	-1.28116
26.2	misc.UDP glucosyl and glucoronyl transferases	ciclev10018164m|pacid:20817961	moderately similar to ( 401) AT1G05680 | Symbols: | UDP-glucoronosyl/UDP-glucosyl transferase family protein | chr1:1703196-1704639 REVERSEmoderately similar to ( 301) IAAG_MAIZE Indole-3-acetate beta-glucosyltransferase (EC 2.4.1.121) (IAA-Glu synthetase) ((Uridine 5'-diphosphate-glucose:indol-3-ylacetyl)-beta-D-glucosyl transferase) - Zea mays (Maize)moderately similar to ( 374) loc_os09g34250 …	-4.51391
26.2	misc.UDP glucosyl and glucoronyl transferases	ciclev10004863m|pacid:20789551	moderately similar to ( 311) AT3G16520 | Symbols: UGT88A1 | UDP-glucoronosyl/UDP-glucosyl transferase family protein | chr3:5618847-5620833 REVERSEweakly similar to ( 143) ZOX_PHAVU Zeatin O-xylosyltransferase (EC 2.4.2.40) (Zeatin O-beta-D-xylosyltransferase) - Phaseolus vulgaris (Kidney bean) (French bean)moderately similar to ( 329) loc_os01g50200 12001.m11204 protein anthocyanidin 5,3-O-gluco…	1.86526
26.2	misc.UDP glucosyl and glucoronyl transferases	ciclev10017948m|pacid:20815712	moderately similar to ( 471) AT5G03795 | Symbols: | LOCATED IN: membrane; EXPRESSED IN: embryo, sepal, flower; EXPRESSED DURING: C globular stage, petal differentiation and expansion stage; CONTAINS InterPro DOMAIN/s: Exostosin-like (InterPro:IPR004263); BEST Arabidopsis thaliana protein match is: exostosin family protein (TAIR:AT3G07620.1); Has 866 Blast hits to 860 proteins in 87 species: Archa…	1.48251
26.2	misc.UDP glucosyl and glucoronyl transferases	ciclev10020276m|pacid:20808124	highly similar to ( 631) AT3G25140 | Symbols: GAUT8, QUA1 | QUA1 (QUASIMODO 1); polygalacturonate 4-alpha-galacturonosyltransferase/ transferase, transferring glycosyl groups / transferase, transferring hexosyl groups | chr3:9154748-9156642 FORWARDmoderately similar to ( 399) loc_os02g29530 12002.m08096 protein transferase, transferring glycosyl groups, putative, expressedGlyco_transf_8 no origin…	1.12345
26.2	misc.UDP glucosyl and glucoronyl transferases	ciclev10028392m|pacid:20812878	moderately similar to ( 480) AT3G11340 | Symbols: | UDP-glucoronosyl/UDP-glucosyl transferase family protein | chr3:3556728-3558149 FORWARDweakly similar to ( 175) ZOX_PHAVU Zeatin O-xylosyltransferase (EC 2.4.2.40) (Zeatin O-beta-D-xylosyltransferase) - Phaseolus vulgaris (Kidney bean) (French bean)moderately similar to ( 385) loc_os07g13770 12007.m05823 protein cytokinin-N-glucosyltransferase 1…	4.82462
26.2	misc.UDP glucosyl and glucoronyl transferases	ciclev10020064m|pacid:20807051	moderately similar to ( 449) AT3G55700 | Symbols: | UDP-glucoronosyl/UDP-glucosyl transferase family protein | chr3:20671202-20673278 FORWARDweakly similar to ( 157) ZOX_PHAVU Zeatin O-xylosyltransferase (EC 2.4.2.40) (Zeatin O-beta-D-xylosyltransferase) - Phaseolus vulgaris (Kidney bean) (French bean)moderately similar to ( 382) loc_os03g60960 12003.m10983 protein cytokinin-N-glucosyltransferase…	-1.22921
26.2	misc.UDP glucosyl and glucoronyl transferases	ciclev10011659m|pacid:20798555	moderately similar to ( 456) AT2G29730 | Symbols: UGT71D1 | UGT71D1 (UDP-GLUCOSYL TRANSFERASE 71D1); UDP-glycosyltransferase/ quercetin 3-O-glucosyltransferase/ transferase, transferring glycosyl groups | chr2:12703652-12705055 FORWARDweakly similar to ( 149) ZOX_PHAVU Zeatin O-xylosyltransferase (EC 2.4.2.40) (Zeatin O-beta-D-xylosyltransferase) - Phaseolus vulgaris (Kidney bean) (French bean)mo…	-1.24097
26.2	misc.UDP glucosyl and glucoronyl transferases	ciclev10004353m|pacid:20790755	nearly identical (1267) AT3G57630 | Symbols: | exostosin family protein | chr3:21339543-21343080 REVERSEhighly similar to ( 843) loc_os03g07820 12003.m06294 protein exostosin family protein, expressed Exostosin no original description	1.00108
26.2	misc.UDP glucosyl and glucoronyl transferases	ciclev10028334m|pacid:20812297	moderately similar to ( 385) AT2G15490 | Symbols: UGT73B4 | UGT73B4 (UDP-GLYCOSYLTRANSFERASE 73B4); UDP-glucosyltransferase/ UDP-glycosyltransferase/ quercetin 3-O-glucosyltransferase/ quercetin 7-O-glucosyltransferase/ transferase, transferring glycosyl groups | chr2:6761750-6763398 FORWARDweakly similar to ( 159) ZOX_PHAVU Zeatin O-xylosyltransferase (EC 2.4.2.40) (Zeatin O-beta-D-xylosyltransf…	-2.66665
26.2	misc.UDP glucosyl and glucoronyl transferases	ciclev10031368m|pacid:20804432	moderately similar to ( 352) AT1G22360 | Symbols: AtUGT85A2 | AtUGT85A2 (UDP-glucosyl transferase 85A2); UDP-glycosyltransferase/ glucuronosyltransferase/ transferase, transferring glycosyl groups | chr1:7895068-7897527 REVERSEweakly similar to ( 164) UFOG_SOLME Anthocyanidin 3-O-glucosyltransferase (EC 2.4.1.115) (Flavonol 3-O-glucosyltransferase) (UDP-glucose flavonoid 3-O-glucosyltransferase) …	-1.14994
26.2	misc.UDP glucosyl and glucoronyl transferases	ciclev10013516m|pacid:20798782	moderately similar to ( 478) AT2G36780 | Symbols: | UDP-glucoronosyl/UDP-glucosyl transferase family protein | chr2:15417618-15419108 REVERSEweakly similar to ( 138) ZOX_PHAVU Zeatin O-xylosyltransferase (EC 2.4.2.40) (Zeatin O-beta-D-xylosyltransferase) - Phaseolus vulgaris (Kidney bean) (French bean)moderately similar to ( 385) loc_os01g08110 12001.m07436 protein flavonol-3-O-glycoside-7-O-gluc…	-2.23428
26.2	misc.UDP glucosyl and glucoronyl transferases	ciclev10028247m|pacid:20812471	highly similar to ( 565) AT4G15480 | Symbols: UGT84A1 | UGT84A1; UDP-glycosyltransferase/ sinapate 1-glucosyltransferase/ transferase, transferring glycosyl groups | chr4:8849000-8850472 REVERSEmoderately similar to ( 237) IAAG_MAIZE Indole-3-acetate beta-glucosyltransferase (EC 2.4.1.121) (IAA-Glu synthetase) ((Uridine 5'-diphosphate-glucose:indol-3-ylacetyl)-beta-D-glucosyl transferase) - Zea m…	-1.63946
26.2	misc.UDP glucosyl and glucoronyl transferases	ciclev10011601m|pacid:20798951	highly similar to ( 523) AT4G01070 | Symbols: GT72B1, UGT72B1 | GT72B1; UDP-glucosyltransferase/ UDP-glycosyltransferase/ transferase, transferring glycosyl groups | chr4:461858-463300 REVERSEweakly similar to ( 181) ZOX_PHAVU Zeatin O-xylosyltransferase (EC 2.4.2.40) (Zeatin O-beta-D-xylosyltransferase) - Phaseolus vulgaris (Kidney bean) (French bean)moderately similar to ( 398) loc_os11g38650 1…	-1.91235
26.2	misc.UDP glucosyl and glucoronyl transferases	ciclev10010441m|pacid:20792701	moderately similar to ( 500) AT5G20260 | Symbols: | catalytic | chr5:6836806-6839382 REVERSEmoderately similar to ( 393) loc_os02g39960 12002.m09082 protein exostosin family protein, putative Exostosin no original description	9.16101
26.2	misc.UDP glucosyl and glucoronyl transferases	ciclev10028356m|pacid:20814840	moderately similar to ( 453) AT2G30140 | Symbols: | UDP-glucoronosyl/UDP-glucosyl transferase family protein | chr2:12872200-12873691 FORWARDweakly similar to ( 126) IAAG_MAIZE Indole-3-acetate beta-glucosyltransferase (EC 2.4.1.121) (IAA-Glu synthetase) ((Uridine 5'-diphosphate-glucose:indol-3-ylacetyl)-beta-D-glucosyl transferase) - Zea mays (Maize)moderately similar to ( 347) loc_os01g59110 12…	1.38816
26.2	misc.UDP glucosyl and glucoronyl transferases	ciclev10011889m|pacid:20796531	moderately similar to ( 444) AT2G36760 | Symbols: UGT73C2 | UGT73C2 (UDP-glucosyl transferase 73C2); UDP-glycosyltransferase/ transferase, transferring glycosyl groups / transferase, transferring hexosyl groups | chr2:15413042-15414532 REVERSEweakly similar to ( 164) ZOX_PHAVU Zeatin O-xylosyltransferase (EC 2.4.2.40) (Zeatin O-beta-D-xylosyltransferase) - Phaseolus vulgaris (Kidney bean) (French…	-9.27765
26.2	misc.UDP glucosyl and glucoronyl transferases	ciclev10017904m|pacid:20818754	moderately similar to ( 207) AT1G05680 | Symbols: | UDP-glucoronosyl/UDP-glucosyl transferase family protein | chr1:1703196-1704639 REVERSEweakly similar to ( 169) IAAG_MAIZE Indole-3-acetate beta-glucosyltransferase (EC 2.4.1.121) (IAA-Glu synthetase) ((Uridine 5'-diphosphate-glucose:indol-3-ylacetyl)-beta-D-glucosyl transferase) - Zea mays (Maize)moderately similar to ( 207) loc_os09g34250 1200…	-5.2522
26.2	misc.UDP glucosyl and glucoronyl transferases	ciclev10011540m|pacid:20797012	highly similar to ( 512) AT1G22380 | Symbols: AtUGT85A3 | AtUGT85A3 (UDP-glucosyl transferase 85A3); glucuronosyltransferase/ transcription factor/ transferase, transferring glycosyl groups | chr1:7900522-7902332 REVERSEweakly similar to ( 192) IAAG_MAIZE Indole-3-acetate beta-glucosyltransferase (EC 2.4.1.121) (IAA-Glu synthetase) ((Uridine 5'-diphosphate-glucose:indol-3-ylacetyl)-beta-D-glucosy…	-1.00665
26.2	misc.UDP glucosyl and glucoronyl transferases	ciclev10000944m|pacid:20788382	moderately similar to ( 373) AT3G02100 | Symbols: | UDP-glucoronosyl/UDP-glucosyl transferase family protein | chr3:368840-370484 REVERSEweakly similar to ( 151) IAAG_MAIZE Indole-3-acetate beta-glucosyltransferase (EC 2.4.1.121) (IAA-Glu synthetase) ((Uridine 5'-diphosphate-glucose:indol-3-ylacetyl)-beta-D-glucosyl transferase) - Zea mays (Maize)moderately similar to ( 405) loc_os10g18510 12010.…	5.2374
26.2	misc.UDP glucosyl and glucoronyl transferases	ciclev10011626m|pacid:20797018	moderately similar to ( 500) AT3G22250 | Symbols: | UDP-glucoronosyl/UDP-glucosyl transferase family protein | chr3:7867806-7870053 FORWARDweakly similar to ( 136) IAAG_MAIZE Indole-3-acetate beta-glucosyltransferase (EC 2.4.1.121) (IAA-Glu synthetase) ((Uridine 5'-diphosphate-glucose:indol-3-ylacetyl)-beta-D-glucosyl transferase) - Zea mays (Maize)moderately similar to ( 380) loc_os04g44354 1200…	2.56209
26.2	misc.UDP glucosyl and glucoronyl transferases	ciclev10017690m|pacid:20814973	weakly similar to ( 171) AT2G43820 | Symbols: GT, UGT74F2 | UGT74F2 (UDP-GLUCOSYLTRANSFERASE 74F2); UDP-glucose:4-aminobenzoate acylglucosyltransferase/ UDP-glucosyltransferase/ UDP-glycosyltransferase/ transferase, transferring glycosyl groups / transferase, transferring hexosyl groups | chr2:18152279-18153715 FORWARDweakly similar to ( 135) IAAG_MAIZE Indole-3-acetate beta-glucosyltransferase (…	-1.98274
26.2	misc.UDP glucosyl and glucoronyl transferases	ciclev10019998m|pacid:20807757	moderately similar to ( 335) AT2G22590 | Symbols: | transferase, transferring glycosyl groups | chr2:9593012-9594424 FORWARDmoderately similar to ( 208) UFOG_PETHY Anthocyanidin 3-O-glucosyltransferase (EC 2.4.1.115) (Flavonol 3-O-glucosyltransferase) (UDP-glucose flavonoid 3-O-glucosyltransferase) (Anthocyanin rhamnosyl transferase) - Petunia hybrida (Petunia)moderately similar to ( 304) loc_os0…	-1.31132
26.2	misc.UDP glucosyl and glucoronyl transferases	ciclev10015105m|pacid:20818548	highly similar to ( 530) AT2G16890 | Symbols: | UDP-glucoronosyl/UDP-glucosyl transferase family protein | chr2:7316938-7319022 FORWARDweakly similar to ( 167) ZOX_PHAVU Zeatin O-xylosyltransferase (EC 2.4.2.40) (Zeatin O-beta-D-xylosyltransferase) - Phaseolus vulgaris (Kidney bean) (French bean)moderately similar to ( 324) loc_os09g16030 12009.m04864 protein cytokinin-O-glucosyltransferase 1, pu…	-1.27582
26.2	misc.UDP glucosyl and glucoronyl transferases	ciclev10015147m|pacid:20816571	moderately similar to ( 459) AT1G05680 | Symbols: | UDP-glucoronosyl/UDP-glucosyl transferase family protein | chr1:1703196-1704639 REVERSEmoderately similar to ( 370) IAAG_MAIZE Indole-3-acetate beta-glucosyltransferase (EC 2.4.1.121) (IAA-Glu synthetase) ((Uridine 5'-diphosphate-glucose:indol-3-ylacetyl)-beta-D-glucosyl transferase) - Zea mays (Maize)moderately similar to ( 412) loc_os09g34250 …	-2.35457
26.2	misc.UDP glucosyl and glucoronyl transferases	ciclev10012795m|pacid:20798185	weakly similar to ( 167) AT3G02100 | Symbols: | UDP-glucoronosyl/UDP-glucosyl transferase family protein | chr3:368840-370484 REVERSEweakly similar to ( 140) loc_os03g55050 12003.m10421 protein cytokinin-O-glucosyltransferase 2, putative, expressed no original description	2.24967
26.2	misc.UDP glucosyl and glucoronyl transferases	ciclev10029184m|pacid:20813723	moderately similar to ( 227) AT4G34135 | Symbols: UGT73B2 | UGT73B2 (UDP-GLUCOSYLTRANSFERASE 73B2); UDP-glucosyltransferase/ UDP-glycosyltransferase/ flavonol 3-O-glucosyltransferase/ quercetin 7-O-glucosyltransferase | chr4:16346009-16347016 REVERSEweakly similar to ( 137) loc_os01g45110 12001.m10717 protein cytokinin-O-glucosyltransferase 1, putative, expressed no original description	-2.13025
26.2	misc.UDP glucosyl and glucoronyl transferases	ciclev10004948m|pacid:20789910	highly similar to ( 791) AT4G02500 | Symbols: ATXT2, XXT2, XT2 | XT2 (UDP-XYLOSYLTRANSFERASE 2); UDP-xylosyltransferase/ transferase/ transferase, transferring glycosyl groups / xyloglucan 6-xylosyltransferase | chr4:1101638-1103345 FORWARDhighly similar to ( 641) loc_os03g18820 12003.m101316 protein glycosyltransferase 5, putative, expressed Glyco_transf_34 no original description	1.29194
26.2	misc.UDP glucosyl and glucoronyl transferases	ciclev10015042m|pacid:20818486	moderately similar to ( 479) AT4G01070 | Symbols: GT72B1, UGT72B1 | GT72B1; UDP-glucosyltransferase/ UDP-glycosyltransferase/ transferase, transferring glycosyl groups | chr4:461858-463300 REVERSEweakly similar to ( 167) ZOX_PHAVU Zeatin O-xylosyltransferase (EC 2.4.2.40) (Zeatin O-beta-D-xylosyltransferase) - Phaseolus vulgaris (Kidney bean) (French bean)moderately similar to ( 377) loc_os01g432…	-1.02931
26.2	misc.UDP glucosyl and glucoronyl transferases	ciclev10004921m|pacid:20789793	moderately similar to ( 486) AT1G68470 | Symbols: | exostosin family protein | chr1:25676545-25678267 REVERSEmoderately similar to ( 311) KATAM_ORYSA Xyloglucan galactosyltransferase KATAMARI1 homolog (EC 2.4.1.-) - Oryza sativa (Rice)moderately similar to ( 314) loc_os10g32170 12010.m06064 protein xyloglucan galactosyltransferase KATAMARI 1, putative, expressed Exostosin no original description	-5.82404
26.2	misc.UDP glucosyl and glucoronyl transferases	ciclev10011555m|pacid:20797298	highly similar to ( 567) AT2G36780 | Symbols: | UDP-glucoronosyl/UDP-glucosyl transferase family protein | chr2:15417618-15419108 REVERSEweakly similar to ( 164) ZOX_PHAVU Zeatin O-xylosyltransferase (EC 2.4.2.40) (Zeatin O-beta-D-xylosyltransferase) - Phaseolus vulgaris (Kidney bean) (French bean)moderately similar to ( 410) loc_os01g08090 12001.m07434 protein flavonol-3-O-glycoside-7-O-glucosyl…	-2.3904
26.2	misc.UDP glucosyl and glucoronyl transferases	ciclev10030090m|pacid:20813375	nearly identical (1200) AT5G60700 | Symbols: | glycosyltransferase family protein 2 | chr5:24402329-24404729 REVERSEnearly identical (1433) loc_os02g56260 12002.m10649 protein expressed protein no original description	1.95326
26.2	misc.UDP glucosyl and glucoronyl transferases	ciclev10025490m|pacid:20799546	moderately similar to ( 474) AT2G18570 | Symbols: | UDP-glucoronosyl/UDP-glucosyl transferase family protein | chr2:8063429-8064841 FORWARDweakly similar to ( 150) ZOX_PHAVU Zeatin O-xylosyltransferase (EC 2.4.2.40) (Zeatin O-beta-D-xylosyltransferase) - Phaseolus vulgaris (Kidney bean) (French bean)moderately similar to ( 302) loc_os01g43280 12001.m10591 protein hydroquinone glucosyltransferase,…	-1.10005
26.2	misc.UDP glucosyl and glucoronyl transferases	ciclev10019912m|pacid:20807486	moderately similar to ( 427) AT1G05530 | Symbols: UGT75B2, UGT2 | UGT75B2 (UDP-GLUCOSYL TRANSFERASE 75B2); UDP-glucosyltransferase/ UDP-glycosyltransferase/ abscisic acid glucosyltransferase/ transferase, transferring glycosyl groups | chr1:1636496-1637863 REVERSEmoderately similar to ( 217) IAAG_MAIZE Indole-3-acetate beta-glucosyltransferase (EC 2.4.1.121) (IAA-Glu synthetase) ((Uridine 5'-diph…	-1.2147
26.2	misc.UDP glucosyl and glucoronyl transferases	ciclev10025535m|pacid:20801439	moderately similar to ( 315) AT3G16520 | Symbols: UGT88A1 | UDP-glucoronosyl/UDP-glucosyl transferase family protein | chr3:5618847-5620833 REVERSEweakly similar to ( 146) ZOX_PHAVU Zeatin O-xylosyltransferase (EC 2.4.2.40) (Zeatin O-beta-D-xylosyltransferase) - Phaseolus vulgaris (Kidney bean) (French bean)moderately similar to ( 322) loc_os01g50200 12001.m11204 protein anthocyanidin 5,3-O-gluco…	1.55478
26.2	misc.UDP glucosyl and glucoronyl transferases	ciclev10015145m|pacid:20816325	moderately similar to ( 450) AT1G05680 | Symbols: | UDP-glucoronosyl/UDP-glucosyl transferase family protein | chr1:1703196-1704639 REVERSEmoderately similar to ( 362) IAAG_MAIZE Indole-3-acetate beta-glucosyltransferase (EC 2.4.1.121) (IAA-Glu synthetase) ((Uridine 5'-diphosphate-glucose:indol-3-ylacetyl)-beta-D-glucosyl transferase) - Zea mays (Maize)moderately similar to ( 406) loc_os09g34250 …	-2.58695
26.2	misc.UDP glucosyl and glucoronyl transferases	ciclev10013328m|pacid:20798401	moderately similar to ( 209) AT1G22380 | Symbols: AtUGT85A3 | AtUGT85A3 (UDP-glucosyl transferase 85A3); glucuronosyltransferase/ transcription factor/ transferase, transferring glycosyl groups | chr1:7900522-7902332 REVERSEmoderately similar to ( 212) loc_os02g51910 12002.m10222 protein cytokinin-O-glucosyltransferase 2, putative, expressed no original description	-3.39778
26.2	misc.UDP glucosyl and glucoronyl transferases	ciclev10031340m|pacid:20804737	highly similar to ( 612) AT3G45400 | Symbols: | exostosin family protein | chr3:16651963-16653479 FORWARDhighly similar to ( 510) loc_os03g20850 12003.m07492 protein secondary cell wall-related glycosyltransferase family 47, putative, expressed Exostosin no original description	-1.39986
26.2	misc.UDP glucosyl and glucoronyl transferases	ciclev10015029m|pacid:20817459	highly similar to ( 530) AT5G12890 | Symbols: | UDP-glucoronosyl/UDP-glucosyl transferase family protein | chr5:4069658-4071124 REVERSEweakly similar to ( 155) ZOX_PHAVU Zeatin O-xylosyltransferase (EC 2.4.2.40) (Zeatin O-beta-D-xylosyltransferase) - Phaseolus vulgaris (Kidney bean) (French bean)moderately similar to ( 388) loc_os04g42690 12004.m09234 protein cytokinin-O-glucosyltransferase 3, pu…	-1.39052
26.2	misc.UDP glucosyl and glucoronyl transferases	ciclev10028293m|pacid:20813858	moderately similar to ( 377) AT2G23250 | Symbols: UGT84B2 | UGT84B2 (UDP-glucosyl transferase 84B2); UDP-glycosyltransferase/ abscisic acid glucosyltransferase/ transferase, transferring glycosyl groups | chr2:9897809-9899125 REVERSEmoderately similar to ( 227) IAAG_MAIZE Indole-3-acetate beta-glucosyltransferase (EC 2.4.1.121) (IAA-Glu synthetase) ((Uridine 5'-diphosphate-glucose:indol-3-ylacety…	-1.43588
26.2	misc.UDP glucosyl and glucoronyl transferases	ciclev10004909m|pacid:20790354	moderately similar to ( 432) AT4G15550 | Symbols: IAGLU | IAGLU (INDOLE-3-ACETATE BETA-D-GLUCOSYLTRANSFERASE); UDP-glycosyltransferase/ transferase, transferring glycosyl groups | chr4:8877877-8879301 REVERSEmoderately similar to ( 228) IAAG_MAIZE Indole-3-acetate beta-glucosyltransferase (EC 2.4.1.121) (IAA-Glu synthetase) ((Uridine 5'-diphosphate-glucose:indol-3-ylacetyl)-beta-D-glucosyl transf…	-1.8284
26.2	misc.UDP glucosyl and glucoronyl transferases	ciclev10004973m|pacid:20790547	moderately similar to ( 492) AT4G13990 | Symbols: | exostosin family protein | chr4:8084395-8085960 FORWARDmoderately similar to ( 438) KATAM_ORYSA Xyloglucan galactosyltransferase KATAMARI1 homolog (EC 2.4.1.-) - Oryza sativa (Rice)moderately similar to ( 438) loc_os03g05110 12003.m06035 protein xyloglucan galactosyltransferase KATAMARI 1, putative, expressed Exostosin no original description	1.32031
26.2	misc.UDP glucosyl and glucoronyl transferases	ciclev10017665m|pacid:20818229	moderately similar to ( 232) AT1G05680 | Symbols: | UDP-glucoronosyl/UDP-glucosyl transferase family protein | chr1:1703196-1704639 REVERSEweakly similar to ( 162) IAAG_MAIZE Indole-3-acetate beta-glucosyltransferase (EC 2.4.1.121) (IAA-Glu synthetase) ((Uridine 5'-diphosphate-glucose:indol-3-ylacetyl)-beta-D-glucosyl transferase) - Zea mays (Maize)moderately similar to ( 213) loc_os09g34250 1200…	-3.11398
26.2	misc.UDP glucosyl and glucoronyl transferases	ciclev10019991m|pacid:20809188	moderately similar to ( 320) AT3G02100 | Symbols: | UDP-glucoronosyl/UDP-glucosyl transferase family protein | chr3:368840-370484 REVERSEweakly similar to ( 167) IAAG_MAIZE Indole-3-acetate beta-glucosyltransferase (EC 2.4.1.121) (IAA-Glu synthetase) ((Uridine 5'-diphosphate-glucose:indol-3-ylacetyl)-beta-D-glucosyl transferase) - Zea mays (Maize)moderately similar to ( 334) loc_os10g18510 12010.…	1.80614
26.2	misc.UDP glucosyl and glucoronyl transferases	ciclev10015149m|pacid:20815307	moderately similar to ( 432) AT1G05680 | Symbols: | UDP-glucoronosyl/UDP-glucosyl transferase family protein | chr1:1703196-1704639 REVERSEmoderately similar to ( 322) IAAG_MAIZE Indole-3-acetate beta-glucosyltransferase (EC 2.4.1.121) (IAA-Glu synthetase) ((Uridine 5'-diphosphate-glucose:indol-3-ylacetyl)-beta-D-glucosyl transferase) - Zea mays (Maize)moderately similar to ( 400) loc_os09g34250 …	-3.03761
26.2	misc.UDP glucosyl and glucoronyl transferases	ciclev10027249m|pacid:20802226	highly similar to ( 518) AT3G50740 | Symbols: UGT72E1 | UGT72E1 (UDP-glucosyl transferase 72E1); UDP-glycosyltransferase/ coniferyl-alcohol glucosyltransferase/ transferase, transferring glycosyl groups | chr3:18855348-18856811 REVERSEweakly similar to ( 177) ZOX_PHAVU Zeatin O-xylosyltransferase (EC 2.4.2.40) (Zeatin O-beta-D-xylosyltransferase) - Phaseolus vulgaris (Kidney bean) (French bean)mo…	-1.81102
26.2	misc.UDP glucosyl and glucoronyl transferases	ciclev10008085m|pacid:20795236	moderately similar to ( 495) AT3G50740 | Symbols: UGT72E1 | UGT72E1 (UDP-glucosyl transferase 72E1); UDP-glycosyltransferase/ coniferyl-alcohol glucosyltransferase/ transferase, transferring glycosyl groups | chr3:18855348-18856811 REVERSEweakly similar to ( 166) ZOX_PHAVU Zeatin O-xylosyltransferase (EC 2.4.2.40) (Zeatin O-beta-D-xylosyltransferase) - Phaseolus vulgaris (Kidney bean) (French bea…	1.27286
26.2	misc.UDP glucosyl and glucoronyl transferases	ciclev10020086m|pacid:20808024	highly similar to ( 724) AT5G07720 | Symbols: | galactosyl transferase GMA12/MNN10 family protein | chr5:2455757-2457130 FORWARDhighly similar to ( 633) loc_os02g32750 12002.m100223 protein glycosyltransferase 5, putative, expressed Glyco_transf_34 no original description	1.59159
26.2	misc.UDP glucosyl and glucoronyl transferases	ciclev10028274m|pacid:20813439	highly similar to ( 593) AT2G36800 | Symbols: DOGT1, UGT73C5 | DOGT1 (DON-GLUCOSYLTRANSFERASE 1); UDP-glycosyltransferase/ cis-zeatin O-beta-D-glucosyltransferase/ glucosyltransferase/ quercetin 4'-O-glucosyltransferase/ quercetin 7-O-glucosyltransferase/ trans-zeatin O-beta-D-glucosyltransferase/ transferase, transf | chr2:15423493-15424980 REVERSEmoderately similar to ( 208) ZOX_PHAVU Zeatin O-…	-1.60267
26.2	misc.UDP glucosyl and glucoronyl transferases	ciclev10030167m|pacid:20812781	moderately similar to ( 258) AT3G02100 | Symbols: | UDP-glucoronosyl/UDP-glucosyl transferase family protein | chr3:368840-370484 REVERSEweakly similar to ( 148) UFOG_SOLME Anthocyanidin 3-O-glucosyltransferase (EC 2.4.1.115) (Flavonol 3-O-glucosyltransferase) (UDP-glucose flavonoid 3-O-glucosyltransferase) - Solanum melongena (Eggplant) (Aubergine)moderately similar to ( 300) loc_os03g55040 1200…	-1.29132
26.2	misc.UDP glucosyl and glucoronyl transferases	ciclev10011729m|pacid:20797402	moderately similar to ( 370) AT1G22380 | Symbols: AtUGT85A3 | AtUGT85A3 (UDP-glucosyl transferase 85A3); glucuronosyltransferase/ transcription factor/ transferase, transferring glycosyl groups | chr1:7900522-7902332 REVERSEweakly similar to ( 156) IAAG_MAIZE Indole-3-acetate beta-glucosyltransferase (EC 2.4.1.121) (IAA-Glu synthetase) ((Uridine 5'-diphosphate-glucose:indol-3-ylacetyl)-beta-D-glu…	-2.18847
26.2	misc.UDP glucosyl and glucoronyl transferases	ciclev10028437m|pacid:20812963	moderately similar to ( 398) AT5G59580 | Symbols: UGT76E1 | UGT76E1 (UDP-GLUCOSYL TRANSFERASE 76E1); UDP-glycosyltransferase/ quercetin 3-O-glucosyltransferase/ quercetin 7-O-glucosyltransferase | chr5:24006239-24007689 REVERSEweakly similar to ( 174) ZOX_PHAVU Zeatin O-xylosyltransferase (EC 2.4.2.40) (Zeatin O-beta-D-xylosyltransferase) - Phaseolus vulgaris (Kidney bean) (French bean)moderately…	-1.25857
26.2	misc.UDP glucosyl and glucoronyl transferases	ciclev10033610m|pacid:20805605	weakly similar to ( 152) AT5G65550 | Symbols: | UDP-glucoronosyl/UDP-glucosyl transferase family protein | chr5:26198410-26199810 REVERSEweakly similar to ( 129) UFOG_PETHY Anthocyanidin 3-O-glucosyltransferase (EC 2.4.1.115) (Flavonol 3-O-glucosyltransferase) (UDP-glucose flavonoid 3-O-glucosyltransferase) (Anthocyanin rhamnosyl transferase) - Petunia hybrida (Petunia)moderately similar to ( 250…	-1.80885
26.2	misc.UDP glucosyl and glucoronyl transferases	ciclev10030719m|pacid:20805590	nearly identical (1011) AT5G04500 | Symbols: | glycosyltransferase family protein 47 | chr5:1283604-1286155 FORWARDhighly similar to ( 863) loc_os03g48010 12003.m09813 protein expressed protein EXTL2 no original description	1.36269
26.2	misc.UDP glucosyl and glucoronyl transferases	ciclev10015246m|pacid:20815582	moderately similar to ( 361) AT1G61050 | Symbols: | alpha 1,4-glycosyltransferase family protein / glycosyltransferase sugar-binding DXD motif-containing protein | chr1:22486736-22488043 FORWARDmoderately similar to ( 292) loc_os04g44740 12004.m09431 protein transferase/ transferase, transferring glycosyl groups, putative, expressed Gb3_synth Gly_transf_sug no original description	-1.97648
26.2	misc.UDP glucosyl and glucoronyl transferases	ciclev10005382m|pacid:20790652	very weakly similar to (93.2) AT4G34135 | Symbols: UGT73B2 | UGT73B2 (UDP-GLUCOSYLTRANSFERASE 73B2); UDP-glucosyltransferase/ UDP-glycosyltransferase/ flavonol 3-O-glucosyltransferase/ quercetin 7-O-glucosyltransferase | chr4:16346009-16347016 REVERSEmoderately similar to ( 251) ZOX_PHAVU Zeatin O-xylosyltransferase (EC 2.4.2.40) (Zeatin O-beta-D-xylosyltransferase) - Phaseolus vulgaris (Kidney b…	-1.46169
26.2	misc.UDP glucosyl and glucoronyl transferases	ciclev10004905m|pacid:20789976	highly similar to ( 538) AT1G68470 | Symbols: | exostosin family protein | chr1:25676545-25678267 REVERSEmoderately similar to ( 324) KATAM_ORYSA Xyloglucan galactosyltransferase KATAMARI1 homolog (EC 2.4.1.-) - Oryza sativa (Rice)moderately similar to ( 324) loc_os03g05110 12003.m06035 protein xyloglucan galactosyltransferase KATAMARI 1, putative, expressed Exostosin no original description	1.00221
26.2	misc.UDP glucosyl and glucoronyl transferases	ciclev10013686m|pacid:20796498	moderately similar to ( 404) AT3G02100 | Symbols: | UDP-glucoronosyl/UDP-glucosyl transferase family protein | chr3:368840-370484 REVERSEweakly similar to ( 157) UFOG_SOLME Anthocyanidin 3-O-glucosyltransferase (EC 2.4.1.115) (Flavonol 3-O-glucosyltransferase) (UDP-glucose flavonoid 3-O-glucosyltransferase) - Solanum melongena (Eggplant) (Aubergine)moderately similar to ( 426) loc_os03g55040 1200…	9.83597
26.3	misc.gluco-, galacto- and mannosidases	ciclev10014887m|pacid:20817519	highly similar to ( 657) AT1G61820 | Symbols: BGLU46 | BGLU46 (BETA GLUCOSIDASE 46); catalytic/ cation binding / hydrolase, hydrolyzing O-glycosyl compounds | chr1:22836707-22838444 FORWARDmoderately similar to ( 362) BGLC_MAIZE Beta-glucosidase, chloroplast precursor (EC 3.2.1.21) (Gentiobiase) (Cellobiase) (Beta-D-glucoside glucohydrolase) - Zea mays (Maize)highly similar to ( 601) loc_os04g433…	-1.3434
26.3	misc.gluco-, galacto- and mannosidases	ciclev10008012m|pacid:20794155	highly similar to ( 678) AT5G54570 | Symbols: BGLU41 | BGLU41 (BETA GLUCOSIDASE 41); catalytic/ cation binding / hydrolase, hydrolyzing O-glycosyl compounds | chr5:22167636-22170235 REVERSEmoderately similar to ( 350) BGLC_MAIZE Beta-glucosidase, chloroplast precursor (EC 3.2.1.21) (Gentiobiase) (Cellobiase) (Beta-D-glucoside glucohydrolase) - Zea mays (Maize)highly similar to ( 513) loc_os10g176…	-2.03541
26.3	misc.gluco-, galacto- and mannosidases	ciclev10031299m|pacid:20805311	highly similar to ( 835) AT1G26560 | Symbols: BGLU40 | BGLU40 (BETA GLUCOSIDASE 40); catalytic/ cation binding / hydrolase, hydrolyzing O-glycosyl compounds | chr1:9178513-9181726 FORWARDmoderately similar to ( 431) BGLC_MAIZE Beta-glucosidase, chloroplast precursor (EC 3.2.1.21) (Gentiobiase) (Cellobiase) (Beta-D-glucoside glucohydrolase) - Zea mays (Maize)highly similar to ( 821) loc_os03g11420…	1.21103
26.3	misc.gluco-, galacto- and mannosidases	ciclev10031180m|pacid:20803315	highly similar to ( 632) AT2G44480 | Symbols: BGLU17 | BGLU17 (BETA GLUCOSIDASE 17); catalytic/ cation binding / hydrolase, hydrolyzing O-glycosyl compounds | chr2:18360476-18363001 FORWARDmoderately similar to ( 409) BGLC_MAIZE Beta-glucosidase, chloroplast precursor (EC 3.2.1.21) (Gentiobiase) (Cellobiase) (Beta-D-glucoside glucohydrolase) - Zea mays (Maize)highly similar to ( 552) loc_os04g398…	-1.42941
26.3	misc.gluco-, galacto- and mannosidases	ciclev10017801m|pacid:20818087	highly similar to ( 630) AT4G21760 | Symbols: BGLU47 | BGLU47 (Beta-glucosidase 47); catalytic/ cation binding / hydrolase, hydrolyzing O-glycosyl compounds | chr4:11561229-11563871 FORWARDmoderately similar to ( 353) BGLC_MAIZE Beta-glucosidase, chloroplast precursor (EC 3.2.1.21) (Gentiobiase) (Cellobiase) (Beta-D-glucoside glucohydrolase) - Zea mays (Maize)highly similar to ( 548) loc_os04g433…	-2.3313
26.3.2	misc.gluco-, galacto- and mannosidases.beta-galactosidase	ciclev10023501m|pacid:20811828	highly similar to ( 943) AT1G77410 | Symbols: BGAL16 | BGAL16 (beta-galactosidase 16); beta-galactosidase/ catalytic/ cation binding / sugar binding | chr1:29088771-29093148 REVERSEhighly similar to ( 682) BGAL_ASPOF Beta-galactosidase precursor (EC 3.2.1.23) (Lactase) - Asparagus officinalis (Garden asparagus)highly similar to ( 788) loc_os05g35360 12005.m07766 protein beta-galactosidase/ sugar …	1.16165
26.3.2	misc.gluco-, galacto- and mannosidases.beta-galactosidase	ciclev10000393m|pacid:20788148	nearly identical (1114) AT5G63810 | Symbols: BGAL10 | BGAL10 (beta-galactosidase 10); beta-galactosidase/ catalytic/ cation binding | chr5:25537242-25541315 FORWARDhighly similar to ( 796) BGAL_ASPOF Beta-galactosidase precursor (EC 3.2.1.23) (Lactase) - Asparagus officinalis (Garden asparagus)highly similar to ( 981) loc_os01g65460 12001.m42774 protein beta-galactosidase precursor, putative, exp…	1.1598
26.3.2	misc.gluco-, galacto- and mannosidases.beta-galactosidase	ciclev10010454m|pacid:20795613	nearly identical (1095) AT5G20710 | Symbols: BGAL7 | BGAL7 (beta-galactosidase 7); beta-galactosidase | chr5:7010536-7013994 FORWARDnearly identical (1087) BGAL_BRAOL Beta-galactosidase precursor (EC 3.2.1.23) (Lactase) - Brassica oleracea (Wild cabbage)highly similar to ( 855) loc_os03g15020 12003.m34824 protein beta-galactosidase precursor, putative, expressed Glyco_hydro_35 LacA no original de…	1.95272
26.3.4	misc.gluco-, galacto- and mannosidases.endoglucanase	ciclev10014583m|pacid:20815571	highly similar to ( 729) AT1G65610 | Symbols: ATGH9A2, KOR2 | KOR2; catalytic/ hydrolase, hydrolyzing O-glycosyl compounds | chr1:24391823-24395261 REVERSEhighly similar to ( 733) GUN12_ORYSA Endoglucanase 12 (EC 3.2.1.4) (Endo-1,4-beta glucanase 12) (OsGLU3) - Oryza sativa (Rice)highly similar to ( 722) loc_os04g41970 12004.m09171 protein glycoside transferase, six-hairpin, subgroup, putative, e…	1.39413
26.3.4	misc.gluco-, galacto- and mannosidases.endoglucanase	ciclev10033912m|pacid:20803318	highly similar to ( 806) AT1G48930 | Symbols: AtGH9C1 | AtGH9C1 (Arabidopsis thaliana glycosyl hydrolase 9C1); catalytic/ hydrolase, hydrolyzing O-glycosyl compounds | chr1:18101782-18104587 REVERSEhighly similar to ( 704) GUN13_ORYSA Endoglucanase 13 precursor (EC 3.2.1.4) (Endo-1,4-beta glucanase 13) (OsGLU6) - Oryza sativa (Rice)highly similar to ( 704) loc_os04g57860 12004.m10670 protein endo…	1.08765
26.3.4	misc.gluco-, galacto- and mannosidases.endoglucanase	ciclev10014994m|pacid:20817143	highly similar to ( 828) AT1G70710 | Symbols: ATGH9B1, CEL1 | ATGH9B1 (ARABIDOPSIS THALIANA GLYCOSYL HYDROLASE 9B1); cellulase/ hydrolase, hydrolyzing O-glycosyl compounds | chr1:26659356-26662962 REVERSEhighly similar to ( 733) GUN17_ORYSA Endoglucanase 17 precursor (EC 3.2.1.4) (Endo-1,4-beta glucanase 17) (OsGLU13) - Oryza sativa (Rice)highly similar to ( 733) loc_os06g14540 12006.m06169 prote…	-1.37178
26.4	misc.beta 1,3 glucan hydrolases	ciclev10022784m|pacid:20809607	weakly similar to ( 109) AT2G43670 | Symbols: | glycosyl hydrolase family protein 17 | chr2:18105145-18105874 FORWARDvery weakly similar to (97.1) E13B_WHEAT Glucan endo-1,3-beta-glucosidase precursor (EC 3.2.1.39) ((1->3)-beta-glucan endohydrolase) ((1->3)-beta-glucanase) (Beta-1,3-endoglucanase) - Triticum aestivum (Wheat)weakly similar to ( 104) loc_os11g47820 12011.m08580 protein glucan endo-…	2.86209
26.4	misc.beta 1,3 glucan hydrolases	ciclev10011295m|pacid:20797051	weakly similar to ( 132) AT2G30933 | Symbols: | FUNCTIONS IN: molecular_function unknown; INVOLVED IN: biological_process unknown; LOCATED IN: endomembrane system; CONTAINS InterPro DOMAIN/s: X8 (InterPro:IPR012946); BEST Arabidopsis thaliana protein match is: glucan endo-1,3-beta-glucosidase-related (TAIR:AT1G09460.1); Has 762 Blast hits to 726 proteins in 32 species: Archae - 0; Bacteria - 0; M…	-1.17355
26.4	misc.beta 1,3 glucan hydrolases	ciclev10017199m|pacid:20817357	weakly similar to ( 159) AT5G35740 | Symbols: | glycosyl hydrolase family protein 17 | chr5:13910572-13911095 REVERSEweakly similar to ( 104) loc_os03g12140 12003.m101243 protein glucan endo-1,3-beta-glucosidase 3 precursor, putative, expressedX8 no original description	1.60822
26.4.1	misc.beta 1,3 glucan hydrolases.glucan endo-1,3-beta-glucosidase	ciclev10007126m|pacid:20790725	moderately similar to ( 367) AT3G57270 | Symbols: BG1 | BG1 (BETA-1,3-GLUCANASE 1); catalytic/ cation binding / hydrolase, hydrolyzing O-glycosyl compounds | chr3:21191336-21193118 REVERSEmoderately similar to ( 394) E13B_PRUPE Glucan endo-1,3-beta-glucosidase, basic isoform precursor (EC 3.2.1.39) ((1->3)-beta-glucan endohydrolase) ((1->3)-beta-glucanase) (Beta-1,3-endoglucanase) (PpGns1) - Prun…	10.8428
26.4.1	misc.beta 1,3 glucan hydrolases.glucan endo-1,3-beta-glucosidase	ciclev10005181m|pacid:20791850	moderately similar to ( 372) AT3G57270 | Symbols: BG1 | BG1 (BETA-1,3-GLUCANASE 1); catalytic/ cation binding / hydrolase, hydrolyzing O-glycosyl compounds | chr3:21191336-21193118 REVERSEmoderately similar to ( 408) E13B_PRUPE Glucan endo-1,3-beta-glucosidase, basic isoform precursor (EC 3.2.1.39) ((1->3)-beta-glucan endohydrolase) ((1->3)-beta-glucanase) (Beta-1,3-endoglucanase) (PpGns1) - Prun…	1.67638
26.4.1	misc.beta 1,3 glucan hydrolases.glucan endo-1,3-beta-glucosidase	ciclev10019922m|pacid:20806633	highly similar to ( 700) AT1G64760 | Symbols: | glycosyl hydrolase family 17 protein | chr1:24054220-24056194 REVERSEweakly similar to ( 187) E132_SOLTU Glucan endo-1,3-beta-glucosidase, basic isoform 2 precursor (EC 3.2.1.39) ((1->3)-beta-glucan endohydrolase) ((1->3)-beta-glucanase) (Beta-1,3-endoglucanase) - Solanum tuberosum (Potato)highly similar to ( 618) loc_os03g57880 12003.m101534 protei…	1.23339
26.4.1	misc.beta 1,3 glucan hydrolases.glucan endo-1,3-beta-glucosidase	ciclev10028241m|pacid:20814669	moderately similar to ( 482) AT5G24318 | Symbols: | catalytic/ cation binding / hydrolase, hydrolyzing O-glycosyl compounds | chr5:8282390-8283956 REVERSEmoderately similar to ( 466) E13B_WHEAT Glucan endo-1,3-beta-glucosidase precursor (EC 3.2.1.39) ((1->3)-beta-glucan endohydrolase) ((1->3)-beta-glucanase) (Beta-1,3-endoglucanase) - Triticum aestivum (Wheat)moderately similar to ( 477) loc_os11…	1.30601
26.4.1	misc.beta 1,3 glucan hydrolases.glucan endo-1,3-beta-glucosidase	ciclev10028637m|pacid:20813884	moderately similar to ( 492) AT2G27500 | Symbols: | glycosyl hydrolase family 17 protein | chr2:11752364-11753514 REVERSEmoderately similar to ( 231) E13B_WHEAT Glucan endo-1,3-beta-glucosidase precursor (EC 3.2.1.39) ((1->3)-beta-glucan endohydrolase) ((1->3)-beta-glucanase) (Beta-1,3-endoglucanase) - Triticum aestivum (Wheat)moderately similar to ( 437) loc_os04g33640 12004.m35305 protein gluca…	1.73421
26.4.1	misc.beta 1,3 glucan hydrolases.glucan endo-1,3-beta-glucosidase	ciclev10031945m|pacid:20803251	moderately similar to ( 261) AT2G05790 | Symbols: | glycosyl hydrolase family 17 protein | chr2:2199450-2201293 FORWARDmoderately similar to ( 248) E13G_TOBAC Glucan endo-1,3-beta-glucosidase, acidic isoform GI9 precursor (EC 3.2.1.39) ((1->3)-beta-glucan endohydrolase) ((1->3)-beta-glucanase) (Beta-1,3-endoglucanase) (PR-2B) (PR-36) - Nicotiana tabacum (Common tobacco)moderately similar to ( 330…	2.38311
26.4.1	misc.beta 1,3 glucan hydrolases.glucan endo-1,3-beta-glucosidase	ciclev10015086m|pacid:20816294	highly similar to ( 736) AT2G05790 | Symbols: | glycosyl hydrolase family 17 protein | chr2:2199450-2201293 FORWARDmoderately similar to ( 291) E13B_WHEAT Glucan endo-1,3-beta-glucosidase precursor (EC 3.2.1.39) ((1->3)-beta-glucan endohydrolase) ((1->3)-beta-glucanase) (Beta-1,3-endoglucanase) - Triticum aestivum (Wheat)highly similar to ( 540) loc_os02g53200 12002.m10349 protein glucan endo-1,3…	1.00098
26.4.1	misc.beta 1,3 glucan hydrolases.glucan endo-1,3-beta-glucosidase	ciclev10005195m|pacid:20790202	moderately similar to ( 389) AT3G57240 | Symbols: BG3 | BG3 (BETA-1,3-GLUCANASE 3); cellulase/ hydrolase, hydrolyzing O-glycosyl compounds | chr3:21181916-21183045 REVERSEmoderately similar to ( 443) E13B_PRUPE Glucan endo-1,3-beta-glucosidase, basic isoform precursor (EC 3.2.1.39) ((1->3)-beta-glucan endohydrolase) ((1->3)-beta-glucanase) (Beta-1,3-endoglucanase) (PpGns1) - Prunus persica (Peach…	1.84598
26.4.1	misc.beta 1,3 glucan hydrolases.glucan endo-1,3-beta-glucosidase	ciclev10007363m|pacid:20794230	highly similar to ( 655) AT3G24330 | Symbols: | glycosyl hydrolase family 17 protein | chr3:8830336-8831838 FORWARDweakly similar to ( 196) E13B_WHEAT Glucan endo-1,3-beta-glucosidase precursor (EC 3.2.1.39) ((1->3)-beta-glucan endohydrolase) ((1->3)-beta-glucanase) (Beta-1,3-endoglucanase) - Triticum aestivum (Wheat)highly similar to ( 535) loc_os03g57880 12003.m101534 protein glucan endo-1,3-be…	1.59823
26.4.1	misc.beta 1,3 glucan hydrolases.glucan endo-1,3-beta-glucosidase	ciclev10005316m|pacid:20792235	moderately similar to ( 342) AT3G57260 | Symbols: BGL2, PR2, BG2, PR-2 | BGL2 (BETA-1,3-GLUCANASE 2); cellulase/ glucan 1,3-beta-glucosidase/ hydrolase, hydrolyzing O-glycosyl compounds | chr3:21188709-21189822 REVERSEmoderately similar to ( 369) E13A_SOYBN Glucan endo-1,3-beta-glucosidase precursor (EC 3.2.1.39) ((1->3)-beta-glucan endohydrolase) ((1->3)-beta-glucanase) (Beta-1,3-endoglucanase) …	2.90428
26.6	misc.O-methyl transferases	ciclev10023965m|pacid:20809134	moderately similar to ( 310) AT5G54160 | Symbols: ATOMT1, OMT1 | ATOMT1 (O-METHYLTRANSFERASE 1); caffeate O-methyltransferase/ myricetin 3'-O-methyltransferase/ quercetin 3-O-methyltransferase | chr5:21982075-21984167 FORWARDmoderately similar to ( 335) COMT1_MEDSA Caffeic acid 3-O-methyltransferase (EC 2.1.1.68) (S-adenosysl-L-methionine:caffeic acid 3-O-methyltransferase) (COMT) (CAOMT) - Medic…	1.56764
26.6	misc.O-methyl transferases	ciclev10031953m|pacid:20803421	moderately similar to ( 396) AT5G54160 | Symbols: ATOMT1, OMT1 | ATOMT1 (O-METHYLTRANSFERASE 1); caffeate O-methyltransferase/ myricetin 3'-O-methyltransferase/ quercetin 3-O-methyltransferase | chr5:21982075-21984167 FORWARDmoderately similar to ( 403) COMT1_CAPAN Caffeic acid 3-O-methyltransferase (EC 2.1.1.68) (S-adenosysl-L-methionine:caffeic acid 3-O-methyltransferase) (COMT) (CAOMT) - Capsi…	4.31647
26.6	misc.O-methyl transferases	ciclev10018226m|pacid:20818168	moderately similar to ( 406) AT5G54160 | Symbols: ATOMT1, OMT1 | ATOMT1 (O-METHYLTRANSFERASE 1); caffeate O-methyltransferase/ myricetin 3'-O-methyltransferase/ quercetin 3-O-methyltransferase | chr5:21982075-21984167 FORWARDmoderately similar to ( 413) COMT1_MEDSA Caffeic acid 3-O-methyltransferase (EC 2.1.1.68) (S-adenosysl-L-methionine:caffeic acid 3-O-methyltransferase) (COMT) (CAOMT) - Medic…	2.59015
26.6	misc.O-methyl transferases	ciclev10001555m|pacid:20787305	moderately similar to ( 399) AT5G54160 | Symbols: ATOMT1, OMT1 | ATOMT1 (O-METHYLTRANSFERASE 1); caffeate O-methyltransferase/ myricetin 3'-O-methyltransferase/ quercetin 3-O-methyltransferase | chr5:21982075-21984167 FORWARDmoderately similar to ( 436) COMT1_CATRO Caffeic acid 3-O-methyltransferase (EC 2.1.1.68) (S-adenosysl-L-methionine:caffeic acid 3-O-methyltransferase) (COMT) (CAOMT) - Catha…	11.78
26.6	misc.O-methyl transferases	ciclev10020814m|pacid:20812044	highly similar to ( 553) AT5G54160 | Symbols: ATOMT1, OMT1 | ATOMT1 (O-METHYLTRANSFERASE 1); caffeate O-methyltransferase/ myricetin 3'-O-methyltransferase/ quercetin 3-O-methyltransferase | chr5:21982075-21984167 FORWARDhighly similar to ( 563) COMT1_MEDSA Caffeic acid 3-O-methyltransferase (EC 2.1.1.68) (S-adenosysl-L-methionine:caffeic acid 3-O-methyltransferase) (COMT) (CAOMT) - Medicago sati…	-1.0517
26.6	misc.O-methyl transferases	ciclev10020880m|pacid:20808906	moderately similar to ( 403) AT5G54160 | Symbols: ATOMT1, OMT1 | ATOMT1 (O-METHYLTRANSFERASE 1); caffeate O-methyltransferase/ myricetin 3'-O-methyltransferase/ quercetin 3-O-methyltransferase | chr5:21982075-21984167 FORWARDmoderately similar to ( 420) COMT1_MEDSA Caffeic acid 3-O-methyltransferase (EC 2.1.1.68) (S-adenosysl-L-methionine:caffeic acid 3-O-methyltransferase) (COMT) (CAOMT) - Medic…	-2.37575
26.6	misc.O-methyl transferases	ciclev10020820m|pacid:20811911	moderately similar to ( 328) AT5G54160 | Symbols: ATOMT1, OMT1 | ATOMT1 (O-METHYLTRANSFERASE 1); caffeate O-methyltransferase/ myricetin 3'-O-methyltransferase/ quercetin 3-O-methyltransferase | chr5:21982075-21984167 FORWARDmoderately similar to ( 348) COMT1_MEDSA Caffeic acid 3-O-methyltransferase (EC 2.1.1.68) (S-adenosysl-L-methionine:caffeic acid 3-O-methyltransferase) (COMT) (CAOMT) - Medic…	-1.81924
26.6	misc.O-methyl transferases	ciclev10020875m|pacid:20810125	moderately similar to ( 411) AT5G54160 | Symbols: ATOMT1, OMT1 | ATOMT1 (O-METHYLTRANSFERASE 1); caffeate O-methyltransferase/ myricetin 3'-O-methyltransferase/ quercetin 3-O-methyltransferase | chr5:21982075-21984167 FORWARDmoderately similar to ( 427) COMT1_CAPAN Caffeic acid 3-O-methyltransferase (EC 2.1.1.68) (S-adenosysl-L-methionine:caffeic acid 3-O-methyltransferase) (COMT) (CAOMT) - Capsi…	-1.4675
26.6	misc.O-methyl transferases	ciclev10017649m|pacid:20817144	moderately similar to ( 378) AT5G54160 | Symbols: ATOMT1, OMT1 | ATOMT1 (O-METHYLTRANSFERASE 1); caffeate O-methyltransferase/ myricetin 3'-O-methyltransferase/ quercetin 3-O-methyltransferase | chr5:21982075-21984167 FORWARDmoderately similar to ( 387) COMT1_MEDSA Caffeic acid 3-O-methyltransferase (EC 2.1.1.68) (S-adenosysl-L-methionine:caffeic acid 3-O-methyltransferase) (COMT) (CAOMT) - Medic…	4.08765
26.6	misc.O-methyl transferases	ciclev10005230m|pacid:20790501	highly similar to ( 551) AT5G54160 | Symbols: ATOMT1, OMT1 | ATOMT1 (O-METHYLTRANSFERASE 1); caffeate O-methyltransferase/ myricetin 3'-O-methyltransferase/ quercetin 3-O-methyltransferase | chr5:21982075-21984167 FORWARDhighly similar to ( 564) COMT1_MEDSA Caffeic acid 3-O-methyltransferase (EC 2.1.1.68) (S-adenosysl-L-methionine:caffeic acid 3-O-methyltransferase) (COMT) (CAOMT) - Medicago sati…	2.69099
26.7	misc.oxidases - copper, flavone etc	ciclev10009108m|pacid:20794172	moderately similar to ( 395) AT4G13260 | Symbols: YUC2 | YUC2 (YUCCA2); FAD binding / NADP or NADPH binding / flavin-containing monooxygenase/ oxidoreductase | chr4:7721840-7723616 REVERSEmoderately similar to ( 364) loc_os01g53200 12001.m11489 protein disulfide oxidoreductase/ monooxygenase/ oxidoreductase, putative, expressed TrkA FMO-like no original description	1.81348
26.7	misc.oxidases - copper, flavone etc	ciclev10017567m|pacid:20818829	weakly similar to ( 122) AT1G65560 | Symbols: | allyl alcohol dehydrogenase, putative | chr1:24371608-24373673 REVERSEweakly similar to ( 110) loc_os01g66720 12001.m12779 protein NADP-dependent oxidoreductase P1, putative, expressed COG2130 no original description	-2.46255
26.7	misc.oxidases - copper, flavone etc	ciclev10000783m|pacid:20787633	highly similar to ( 929) AT1G76160 | Symbols: sks5 | sks5 (SKU5 Similar 5); copper ion binding / oxidoreductase | chr1:28578211-28581020 REVERSEhighly similar to ( 577) ASO_BRANA L-ascorbate oxidase homolog precursor (EC 1.10.3.3) (Ascorbase) - Brassica napus (Rape)highly similar to ( 783) loc_os06g46500 12006.m09176 protein L-ascorbate oxidase homolog precursor, putative, expressed Cu-oxidase Cu…	1.33797
26.7	misc.oxidases - copper, flavone etc	ciclev10024663m|pacid:20810667	moderately similar to ( 279) AT3G03080 | Symbols: | NADP-dependent oxidoreductase, putative | chr3:698530-700278 REVERSEmoderately similar to ( 259) loc_os04g41960 12004.m09170 protein NADP-dependent oxidoreductase P1, putative, expressed COG2130 no original description	-1.78204
26.7	misc.oxidases - copper, flavone etc	ciclev10027285m|pacid:20800778	highly similar to ( 757) AT4G37160 | Symbols: sks15 | sks15 (SKU5 Similar 15); copper ion binding / oxidoreductase | chr4:17494820-17497124 REVERSEhighly similar to ( 528) ASO_BRANA L-ascorbate oxidase homolog precursor (EC 1.10.3.3) (Ascorbase) - Brassica napus (Rape)highly similar to ( 590) loc_os06g46500 12006.m09176 protein L-ascorbate oxidase homolog precursor, putative, expressed Cu-oxidase…	1.64206
26.7	misc.oxidases - copper, flavone etc	ciclev10031239m|pacid:20804185	highly similar to ( 806) AT2G43020 | Symbols: ATPAO2 | ATPAO2 (Polyamine oxidase 2); amine oxidase/ electron carrier/ oxidoreductase | chr2:17891945-17894440 FORWARDweakly similar to ( 110) PAO_MAIZE Polyamine oxidase precursor (EC 1.5.3.11) - Zea mays (Maize)highly similar to ( 725) loc_os04g53190 12004.m35201 protein lysine-specific histone demethylase 1, putative, expressed Amino_oxidase COG12…	-1.74885
26.7	misc.oxidases - copper, flavone etc	ciclev10008046m|pacid:20795595	highly similar to ( 720) AT1G19250 | Symbols: FMO1 | FMO1 (FLAVIN-DEPENDENT MONOOXYGENASE 1); FAD binding / NADP or NADPH binding / electron carrier/ flavin-containing monooxygenase/ monooxygenase/ oxidoreductase | chr1:6650656-6653053 REVERSEhighly similar to ( 568) loc_os03g08410 12003.m06349 protein monooxygenase/ oxidoreductase, putative, expressed FMO-like TrkA no original description	3.24752
26.7	misc.oxidases - copper, flavone etc	ciclev10008473m|pacid:20792770	highly similar to ( 591) AT5G25620 | Symbols: YUC6 | YUC6 (YUCCA6); FAD binding / NADP or NADPH binding / flavin-containing monooxygenase/ monooxygenase/ oxidoreductase | chr5:8935520-8938224 REVERSEhighly similar to ( 565) loc_os01g53200 12001.m11489 protein disulfide oxidoreductase/ monooxygenase/ oxidoreductase, putative, expressed TrkA FMO-like no original description	-1.24419
26.7	misc.oxidases - copper, flavone etc	ciclev10011567m|pacid:20797494	highly similar to ( 739) AT1G65840 | Symbols: ATPAO4, PAO4 | ATPAO4 (ARABIDOPSIS THALIANA POLYAMINE OXIDASE 4); amine oxidase/ polyamine oxidase | chr1:24490173-24492728 FORWARDweakly similar to ( 145) PAO_MAIZE Polyamine oxidase precursor (EC 1.5.3.11) - Zea mays (Maize)highly similar to ( 691) loc_os04g57560 12004.m10641 protein lysine-specific histone demethylase 1, putative, expressed Amino_o…	1.62468
26.7	misc.oxidases - copper, flavone etc	ciclev10024569m|pacid:20810246	moderately similar to ( 282) AT1G23740 | Symbols: | oxidoreductase, zinc-binding dehydrogenase family protein | chr1:8398245-8399656 REVERSEweakly similar to ( 137) QORH_SPIOL Chloroplastic quinone-oxidoreductase homolog (EC 1.-.-.-) (ceQORH) - Spinacia oleracea (Spinach)moderately similar to ( 292) loc_os08g29170 12008.m06921 protein quinone oxidoreductase-like protein At1g23740, chloroplast pre…	12.7707
26.7	misc.oxidases - copper, flavone etc	ciclev10004595m|pacid:20791795	highly similar to ( 882) AT4G25240 | Symbols: SKS1 | SKS1 (SKU5 SIMILAR 1); copper ion binding / oxidoreductase | chr4:12930539-12933563 FORWARDmoderately similar to ( 458) ASO_BRANA L-ascorbate oxidase homolog precursor (EC 1.10.3.3) (Ascorbase) - Brassica napus (Rape)highly similar to ( 761) loc_os06g01490 12006.m04887 protein monocopper oxidase precursor, putative, expressed Cu-oxidase_3 Cu-ox…	1.13689
26.7	misc.oxidases - copper, flavone etc	ciclev10012224m|pacid:20797584	moderately similar to ( 417) AT3G28480 | Symbols: | oxidoreductase, 2OG-Fe(II) oxygenase family protein | chr3:10676266-10678262 REVERSEmoderately similar to ( 400) loc_os10g27340 12010.m05668 protein prolyl 4-hydroxylase, putative, expressed P4Hc no original description	1.27118
26.7	misc.oxidases - copper, flavone etc	ciclev10028550m|pacid:20814702	moderately similar to ( 470) AT5G05320 | Symbols: | monooxygenase, putative (MO3) | chr5:1575093-1576679 REVERSEmoderately similar to ( 457) loc_os03g05920 12003.m06114 protein monooxygenase, putative, expressed UbiH PRK06753 PRK06847 PRK08163 PRK07538 FAD_binding_3 no original description	-1.4896
26.7	misc.oxidases - copper, flavone etc	ciclev10016050m|pacid:20816636	moderately similar to ( 313) AT5G13700 | Symbols: ATPAO1, APAO, PAO1 | ATPAO1 (ARABIDOPSIS THALIANA POLYAMINE OXIDASE 1); FAD binding / polyamine oxidase | chr5:4420222-4422974 REVERSEmoderately similar to ( 369) PAO_MAIZE Polyamine oxidase precursor (EC 1.5.3.11) - Zea mays (Maize)moderately similar to ( 345) loc_os09g20260 12009.m60226 protein polyamine oxidase precursor, putative Amino_oxidase…	1.06775
26.7	misc.oxidases - copper, flavone etc	ciclev10010773m|pacid:20792912	highly similar to ( 687) AT1G19250 | Symbols: FMO1 | FMO1 (FLAVIN-DEPENDENT MONOOXYGENASE 1); FAD binding / NADP or NADPH binding / electron carrier/ flavin-containing monooxygenase/ monooxygenase/ oxidoreductase | chr1:6650656-6653053 REVERSEhighly similar to ( 605) loc_os03g08410 12003.m06349 protein monooxygenase/ oxidoreductase, putative, expressed FMO-like TrkA no original description	-8.79491
26.7	misc.oxidases - copper, flavone etc	ciclev10019410m|pacid:20808873	highly similar to ( 931) AT4G12420 | Symbols: SKU5 | SKU5; copper ion binding / oxidoreductase | chr4:7349941-7352868 REVERSEmoderately similar to ( 492) ASO_BRANA L-ascorbate oxidase homolog precursor (EC 1.10.3.3) (Ascorbase) - Brassica napus (Rape)highly similar to ( 812) loc_os06g01490 12006.m04887 protein monocopper oxidase precursor, putative, expressed Cu-oxidase_3 Cu-oxidase Cu-oxidase_2 …	1.10227
26.7	misc.oxidases - copper, flavone etc	ciclev10007864m|pacid:20795596	highly similar to ( 595) AT4G29720 | Symbols: ATPAO5 | ATPAO5 (Polyamine oxidase 5); amine oxidase/ electron carrier/ oxidoreductase | chr4:14553456-14555057 REVERSEmoderately similar to ( 375) loc_os01g51320 12001.m11313 protein peroxisomal N1-acetyl-spermine/spermidine oxidase, putative, expressed Amino_oxidase no original description	-1.52197
26.7	misc.oxidases - copper, flavone etc	ciclev10033418m|pacid:20803689	moderately similar to ( 484) AT4G12420 | Symbols: SKU5 | SKU5; copper ion binding / oxidoreductase | chr4:7349941-7352868 REVERSEmoderately similar to ( 414) ASO_BRANA L-ascorbate oxidase homolog precursor (EC 1.10.3.3) (Ascorbase) - Brassica napus (Rape)moderately similar to ( 476) loc_os06g01490 12006.m04887 protein monocopper oxidase precursor, putative, expressed Cu-oxidase_3 Cu-oxidase Cu-ox…	2.96212
26.7	misc.oxidases - copper, flavone etc	ciclev10014842m|pacid:20816624	highly similar to ( 768) AT4G22010 | Symbols: sks4 | sks4 (SKU5 Similar 4); copper ion binding / oxidoreductase | chr4:11663429-11666463 FORWARDhighly similar to ( 535) NTP3_TOBAC Pollen-specific protein NTP303 precursor - Nicotiana tabacum (Common tobacco)highly similar to ( 794) loc_os06g46500 12006.m09176 protein L-ascorbate oxidase homolog precursor, putative, expressed Cu-oxidase_3 Cu-oxidas…	1.80322
26.7	misc.oxidases - copper, flavone etc	ciclev10014825m|pacid:20816054	highly similar to ( 866) AT4G22010 | Symbols: sks4 | sks4 (SKU5 Similar 4); copper ion binding / oxidoreductase | chr4:11663429-11666463 FORWARDhighly similar to ( 545) ASO_BRANA L-ascorbate oxidase homolog precursor (EC 1.10.3.3) (Ascorbase) - Brassica napus (Rape)highly similar to ( 780) loc_os06g46500 12006.m09176 protein L-ascorbate oxidase homolog precursor, putative, expressed Cu-oxidase Cu…	1.50269
26.7	misc.oxidases - copper, flavone etc	ciclev10006722m|pacid:20790757	moderately similar to ( 224) AT1G31710 | Symbols: | copper amine oxidase, putative | chr1:11349855-11355339 FORWARDmoderately similar to ( 219) AMO_PEA Amine oxidase [copper-containing] precursor (EC 1.4.3.6) - Pisum sativum (Garden pea)weakly similar to ( 176) loc_os06g23114 12006.m06963 protein amine oxidase precursor, putative, expressed tynA TynA Cu_amine_oxidN3 no original description	-2.06291
26.7	misc.oxidases - copper, flavone etc	ciclev10028140m|pacid:20814618	highly similar to ( 859) AT1G76160 | Symbols: sks5 | sks5 (SKU5 Similar 5); copper ion binding / oxidoreductase | chr1:28578211-28581020 REVERSEhighly similar to ( 566) ASO_BRANA L-ascorbate oxidase homolog precursor (EC 1.10.3.3) (Ascorbase) - Brassica napus (Rape)highly similar to ( 782) loc_os06g46500 12006.m09176 protein L-ascorbate oxidase homolog precursor, putative, expressed Cu-oxidase Cu…	2.58818
26.7	misc.oxidases - copper, flavone etc	ciclev10028993m|pacid:20812601	moderately similar to ( 440) AT4G33910 | Symbols: | oxidoreductase, 2OG-Fe(II) oxygenase family protein | chr4:16256943-16258614 REVERSEmoderately similar to ( 381) loc_os03g55380 12003.m10453 protein prolyl 4-hydroxylase, putative, expressed P4Hc no original description	1.07695
26.8	misc.nitrilases, *nitrile lyases, berberine bridge enzymes, reticuline oxidases, troponine reductases	ciclev10004697m|pacid:20791265	highly similar to ( 686) AT2G34790 | Symbols: MEE23, EDA28 | MEE23 (MATERNAL EFFECT EMBRYO ARREST 23); FAD binding / catalytic/ electron carrier/ oxidoreductase | chr2:14673998-14677237 REVERSEmoderately similar to ( 444) loc_os06g35550 12006.m08092 protein retrotransposon protein, putative, Ty1-copia subclass, expressedGlcD FAD_binding_4 no original description	-1.59553
26.8	misc.nitrilases, *nitrile lyases, berberine bridge enzymes, reticuline oxidases, troponine reductases	ciclev10000811m|pacid:20785875	moderately similar to ( 449) AT4G20820 | Symbols: | FAD-binding domain-containing protein | chr4:11150160-11151758 FORWARDmoderately similar to ( 402) loc_os06g35550 12006.m08092 protein retrotransposon protein, putative, Ty1-copia subclass, expressedFAD_binding_4 GlcD no original description	1.2494
26.8	misc.nitrilases, *nitrile lyases, berberine bridge enzymes, reticuline oxidases, troponine reductases	ciclev10029047m|pacid:20813307	moderately similar to ( 356) AT2G29350 | Symbols: SAG13 | SAG13; alcohol dehydrogenase/ oxidoreductase | chr2:12601255-12602222 FORWARDweakly similar to ( 104) GRDH_ORYSA Glucose and ribitol dehydrogenase homolog (EC 1.1.1.-) - Oryza sativa (Rice)moderately similar to ( 342) loc_os03g16220 12003.m101290 protein tropinone reductase, putative, expressed PRK09242 fabG PRK12826 fabG fabG FabG PRK1282…	2.85318
26.8	misc.nitrilases, *nitrile lyases, berberine bridge enzymes, reticuline oxidases, troponine reductases	ciclev10014810m|pacid:20818900	highly similar to ( 511) AT4G20820 | Symbols: | FAD-binding domain-containing protein | chr4:11150160-11151758 FORWARDmoderately similar to ( 439) loc_os06g35550 12006.m08092 protein retrotransposon protein, putative, Ty1-copia subclass, expressedGlcD FAD_binding_4 no original description	2.67261
26.8	misc.nitrilases, *nitrile lyases, berberine bridge enzymes, reticuline oxidases, troponine reductases	ciclev10014726m|pacid:20816486	highly similar to ( 521) AT4G20820 | Symbols: | FAD-binding domain-containing protein | chr4:11150160-11151758 FORWARDmoderately similar to ( 465) loc_os06g35550 12006.m08092 protein retrotransposon protein, putative, Ty1-copia subclass, expressedGlcD FAD_binding_4 no original description	1.66227
26.8	misc.nitrilases, *nitrile lyases, berberine bridge enzymes, reticuline oxidases, troponine reductases	ciclev10004673m|pacid:20790703	moderately similar to ( 451) AT1G26400 | Symbols: | FAD-binding domain-containing protein | chr1:9133291-9134874 REVERSEmoderately similar to ( 402) loc_os06g35550 12006.m08092 protein retrotransposon protein, putative, Ty1-copia subclass, expressedFAD_binding_4 GlcD no original description	1.13375
26.8	misc.nitrilases, *nitrile lyases, berberine bridge enzymes, reticuline oxidases, troponine reductases	ciclev10006451m|pacid:20791072	highly similar to ( 679) AT1G30760 | Symbols: | FAD-binding domain-containing protein | chr1:10918321-10920441 FORWARDmoderately similar to ( 436) loc_os06g35550 12006.m08092 protein retrotransposon protein, putative, Ty1-copia subclass, expressedFAD_binding_4 GlcD no original description	-2.04906
26.8	misc.nitrilases, *nitrile lyases, berberine bridge enzymes, reticuline oxidases, troponine reductases	ciclev10029051m|pacid:20813137	moderately similar to ( 374) AT2G29360 | Symbols: | tropinone reductase, putative / tropine dehydrogenase, putative | chr2:12603849-12605121 FORWARDweakly similar to ( 117) GRDH_ORYSA Glucose and ribitol dehydrogenase homolog (EC 1.1.1.-) - Oryza sativa (Rice)moderately similar to ( 352) loc_os03g16220 12003.m101290 protein tropinone reductase, putative, expressed PRK09242 fabG PRK12826 fabG fabG…	-1.12565
[truncated: 2,925 more rows]
