# Supplementary material for: Comparative Transcriptome and iTRAQ Proteome Analyses of Citrus Root Responses to Candidatus Liberibacter asiaticus Infection
Source: PLoS One. 2015 Jun 5;10(6):e0126973. doi: 10.1371/journal.pone.0126973 (PMC4457719; doi:10.1371/journal.pone.0126973)
Supplement: S2 Table — (XLS) [file pone.0126973.s003.xls]

## Sheet: Sheet1
S2 Table. Mapman analysis results of the differentially expressed proteins in HLB-infected roots in comparison with control roots.
BIN	BIN description	Gene ID	Gene description	Fold change
9.1.2	mitochondrial electron transport / ATP synthesis.NADH-DH.localisation not clear	ciclev10017280m|pacid:20815471	weakly similar to ( 143) AT2G02050 | Symbols: | NADH-ubiquinone oxidoreductase B18 subunit, putative | chr2:490024-490335 FORWARDweakly similar to ( 121) loc_os03g03770 12003.m05910 protein NADH-ubiquinone oxidoreductase B18 subunit, putative, expressed no original description	1.525
9.5	mitochondrial electron transport / ATP synthesis.cytochrome c reductase	ciclev10013189m|pacid:20799195	very weakly similar to (92.4) AT3G52730 | Symbols: | ubiquinol-cytochrome C reductase UQCRX/QCR9-like family protein | chr3:19543146-19544167 REVERSEvery weakly similar to (87.0) UCR10_SOLTU Ubiquinol-cytochrome c reductase complex 8.0 kDa protein (EC 1.10.2.2) - Solanum tuberosum (Potato)very weakly similar to (80.9) loc_os05g33210 12005.m83959 protein ubiquinol-cytochrome c reductase complex 8.…	2.014
9.9	mitochondrial electron transport / ATP synthesis.F1-ATPase	ciclev10032923m|pacid:20803665	moderately similar to ( 230) AT3G52300 | Symbols: ATPQ | ATPQ (ATP SYNTHASE D CHAIN, MITOCHONDRIAL) | chr3:19396689-19397866 FORWARDmoderately similar to ( 217) loc_os08g37320 12008.m26713 protein ATP synthase D chain, mitochondrial, putative, expressed no original description	-1.51057
10.5.3	cell wall.cell wall proteins.LRR	ciclev10028242m|pacid:20813048	moderately similar to ( 417) AT1G49750 | Symbols: | leucine-rich repeat family protein | chr1:18411177-18412779 REVERSEweakly similar to ( 113) RPK1_IPONI Receptor-like protein kinase precursor (EC 2.7.11.1) - Ipomoea nil (Japanese morning glory) (Pharbitis nil)moderately similar to ( 343) loc_os04g42620 12004.m09229 protein protein binding protein, putative, expressed PRK07764 no original descri…	1.673
10.6.2	cell wall.degradation.mannan-xylose-arabinose-fucose	ciclev10000352m|pacid:20788046	nearly identical (1079) AT1G78060 | Symbols: | glycosyl hydrolase family 3 protein | chr1:29349796-29352868 REVERSEmoderately similar to ( 345) XYNB_PRUPE Putative beta-D-xylosidase (EC 3.2.1.-) (PpAz152) (Fragment) - Prunus persica (Peach)highly similar to ( 950) loc_os02g51620 12002.m10194 protein beta-D-xylosidase, putative, expressedGlyco_hydro_3_C Glyco_hydro_3 BglX no original description	1.687
10.7	cell wall.modification	ciclev10021884m|pacid:20807416	moderately similar to ( 298) AT4G17030 | Symbols: ATEXLB1, EXPR, AT-EXPR, ATEXPR1, ATHEXP BETA 3.1 | ATEXLB1 (ARABIDOPSIS THALIANA EXPANSIN-LIKE B1) | chr4:9581817-9583181 REVERSEweakly similar to ( 190) EXLB1_ORYSA Expansin-like B1 precursor (OsEXLB1) (Expensin-related 1) (OsEXPR1) (OsaEXPb3.1) - Oryza sativa (Rice)weakly similar to ( 190) loc_os07g31390 12007.m07408 protein expansin-related pro…	1.583
11.1.13	lipid metabolism.FA synthesis and FA elongation.acyl-CoA binding protein	ciclev10002973m|pacid:20786839	weakly similar to ( 119) AT1G31812 | Symbols: ACBP6, ACBP | ACBP6 (acyl-CoA-binding protein 6); acyl-CoA binding / phosphatidylcholine binding | chr1:11411132-11412099 REVERSEweakly similar to ( 143) ACBP_RICCO Acyl-CoA-binding protein (ACBP) - Ricinus communis (Castor bean)weakly similar to ( 149) loc_os03g37960 12003.m08899 protein acyl-CoA-binding protein, putative ACBP ACBP no original descri…	-1.6129
11.9.3.1	lipid metabolism.lipid degradation.lysophospholipases.phospholipase D	ciclev10024917m|pacid:20800804	nearly identical (1385) AT3G15730 | Symbols: PLDALPHA1, PLD | PLDALPHA1 (PHOSPHOLIPASE D ALPHA 1); phospholipase D | chr3:5330835-5333474 FORWARDnearly identical (1457) PLDA1_RICCO Phospholipase D alpha 1 precursor (EC 3.1.4.4) (PLD 1) (Choline phosphatase 1) (Phosphatidylcholine-hydrolyzing phospholipase D 1) - Ricinus communis (Castor bean)nearly identical (1337) loc_os01g07760 12001.m42610 pro…	-1.68634
13.2.4.1	amino acid metabolism.degradation.branched chain group.shared	ciclev10004931m|pacid:20789485	highly similar to ( 740) AT2G33150 | Symbols: PKT3, PED1, KAT2 | PKT3 (PEROXISOMAL 3-KETOACYL-COA THIOLASE 3); acetyl-CoA C-acyltransferase | chr2:14047814-14050983 REVERSEhighly similar to ( 634) loc_os02g57260 12002.m10748 protein 3-ketoacyl-CoA thiolase 2, peroxisomal precursor, putative, expressed thiolase PRK09052 PRK07661 PRK07108 PRK09051 PRK06845 fadA PRK06445 PRK08234 PRK07491 PRK07025 P…	1.733
16.1.2.9	secondary metabolism.isoprenoids.mevalonate pathway.farnesyl pyrophosphate synthetase	ciclev10008832m|pacid:20795915	highly similar to ( 570) AT5G47770 | Symbols: FPS1 | FPS1 (FARNESYL DIPHOSPHATE SYNTHASE 1); dimethylallyltranstransferase/ geranyltranstransferase | chr5:19345297-19347415 FORWARDhighly similar to ( 585) FPPS_HELAN Farnesyl pyrophosphate synthetase (FPP synthetase) (FPS) (Farnesyl diphosphate synthetase) [Includes: Dimethylallyltranstransferase (EC 2.5.1.1); Geranyltranstransferase (EC 2.5.1.10)…	-1.91571
16.2	secondary metabolism.phenylpropanoids	ciclev10026349m|pacid:20799649	moderately similar to ( 323) AT2G22570 | Symbols: ATNIC1, NIC1 | NIC1 (NICOTINAMIDASE 1); catalytic/ nicotinamidase | chr2:9590021-9590846 REVERSEmoderately similar to ( 303) loc_os02g39400 12002.m09028 protein isochorismatase hydrolase, putative, expressedcysteine_hydrolases no original description	-1.5083
16.8.2	secondary metabolism.flavonoids.chalcones	ciclev10025804m|pacid:20801651	highly similar to ( 606) AT5G13930 | Symbols: CHS, TT4, ATCHS | TT4 (TRANSPARENT TESTA 4); naringenin-chalcone synthase | chr5:4488762-4490035 FORWARDhighly similar to ( 637) CHS2_CITSI Chalcone synthase 2 (EC 2.3.1.74) (Naringenin-chalcone synthase 2) - Citrus sinensis (Sweet orange)highly similar to ( 618) loc_os11g32650 12011.m07166 protein chalcone synthase, putative, expressedChal_sti_synt_N…	-1.60256
17.2.3	hormone metabolism.auxin.induced-regulated-responsive-activated	ciclev10032615m|pacid:20804275	weakly similar to ( 166) AT3G07390 | Symbols: AIR12 | AIR12; extracellular matrix structural constituent | chr3:2365452-2366273 FORWARDweakly similar to ( 137) loc_os08g41290 12008.m08107 protein AIR12, putative, expressed DUF568 no original description	1.524
18.4.5	Co-factor and vitamine metabolism.pantothenate.pantothenate kinase (PANK)	ciclev10028695m|pacid:20814606	highly similar to ( 617) AT4G35360 | Symbols: | pantothenate kinase family protein | chr4:16812303-16814656 REVERSEhighly similar to ( 585) loc_os06g21980 12006.m091680 protein pantothenate kinase 4, putative, expressed no original description	-1.52672
20.1	stress.biotic	ciclev10029528m|pacid:20813912	weakly similar to ( 160) AT3G04720 | Symbols: PR4, HEL, PR-4 | PR4 (PATHOGENESIS-RELATED 4); chitin binding | chr3:1285691-1286531 REVERSEweakly similar to ( 192) PR4B_TOBAC Pathogenesis-related protein PR-4B precursor - Nicotiana tabacum (Common tobacco)weakly similar to ( 163) loc_os11g37970 12011.m07644 protein win1 precursor, putative, expressedBarwin no original description	1.788
20.1	stress.biotic	ciclev10028959m|pacid:20812898	moderately similar to ( 295) AT3G12500 | Symbols: ATHCHIB, PR3, PR-3, CHI-B, B-CHI | ATHCHIB (ARABIDOPSIS THALIANA BASIC CHITINASE); chitinase | chr3:3962501-3963945 REVERSEmoderately similar to ( 310) CHIT_PHAVU Endochitinase precursor (EC 3.2.1.14) - Phaseolus vulgaris (Kidney bean) (French bean)moderately similar to ( 275) loc_os06g51050 12006.m09628 protein basic endochitinase 1 precursor, pu…	1.905
20.1.7	stress.biotic.PR-proteins	ciclev10007294m|pacid:20793995	moderately similar to ( 218) AT4G27190 | Symbols: | disease resistance protein (NBS-LRR class), putative | chr4:13620977-13623934 REVERSEweakly similar to ( 174) loc_os11g29090 12011.m06821 protein NB-ARC domain containing protein NB-ARC no original description	-1.51515
20.1.7.6.1	stress.biotic.PR-proteins.proteinase inhibitors.trypsin inhibitor	ciclev10022211m|pacid:20810798	weakly similar to ( 114) AT1G17860 | Symbols: | trypsin and protease inhibitor family protein / Kunitz family protein | chr1:6149343-6149933 FORWARDSTI STI Kunitz_legume no original description	2.964
20.2.1	stress.abiotic.heat	ciclev10001330m|pacid:20785924	highly similar to ( 510) AT1G21080 | Symbols: | DNAJ heat shock N-terminal domain-containing protein | chr1:7378822-7380927 REVERSEhighly similar to ( 516) loc_os08g41110 12008.m08089 protein chaperone protein dnaJ 10, putative, expressed DnaJ DnaJ PRK10767 no original description	-1.51745
20.2.1	stress.abiotic.heat	ciclev10006241m|pacid:20790341	weakly similar to ( 138) AT5G51440 | Symbols: | 23.5 kDa mitochondrial small heat shock protein (HSP23.5-M) | chr5:20891242-20892013 FORWARDweakly similar to ( 130) HS22M_SOYBN Heat shock 22 kDa protein, mitochondrial precursor - Glycine max (Soybean)weakly similar to ( 103) loc_os06g11610 12006.m05878 protein heat shock 22 kDa protein, mitochondrial precursor, putative, expressed no original des…	1.706
20.2.99	stress.abiotic.unspecified	ciclev10029251m|pacid:20813153	moderately similar to ( 269) AT1G09560 | Symbols: GLP5 | GLP5 (GERMIN-LIKE PROTEIN 5); manganese ion binding / nutrient reservoir | chr1:3093896-3094639 FORWARDmoderately similar to ( 280) NEC1_NICPL Nectarin-1 precursor (EC 1.15.1.1) (Superoxide dismutase [Mn]) - Nicotiana plumbaginifolia (Leadwort-leaved tobacco)moderately similar to ( 276) loc_os05g19670 12005.m06370 protein rhicadhesin recept…	2.169
20.2.99	stress.abiotic.unspecified	ciclev10030149m|pacid:20812220	weakly similar to ( 122) AT3G62020 | Symbols: GLP10 | GLP10 (GERMIN-LIKE PROTEIN 10); manganese ion binding / nutrient reservoir | chr3:22971443-22972192 REVERSEweakly similar to ( 115) RHRE_PEA Rhicadhesin receptor precursor (Germin-like protein) - Pisum sativum (Garden pea)moderately similar to ( 209) loc_os09g39530 12009.m06891 protein germin-like protein subfamily 2 member 3 precursor, putati…	4.137
20.2.99	stress.abiotic.unspecified	ciclev10018003m|pacid:20815501	moderately similar to ( 239) AT3G05950 | Symbols: | germin-like protein, putative | chr3:1781130-1781964 REVERSEweakly similar to ( 191) GLP1_MESCR Germin-like protein precursor - Mesembryanthemum crystallinum (Common ice plant)moderately similar to ( 258) loc_os02g29000 12002.m08044 protein germin-like protein subfamily 1 member 11 precursor, putativeCupin_1 no original description	3.284
21.2.2	redox.ascorbate and glutathione.glutathione	ciclev10019696m|pacid:20810617	highly similar to ( 872) AT4G23100 | Symbols: RML1, PAD2, GSH1, CAD2 | GSH1 (GLUTAMATE-CYSTEINE LIGASE); glutamate-cysteine ligase | chr4:12103779-12106751 REVERSEhighly similar to ( 868) GSH1_MEDTR Glutamate--cysteine ligase, chloroplast precursor (EC 6.3.2.2) (Gamma-glutamylcysteine synthetase) (Gamma-ECS) (GCS) - Medicago truncatula (Barrel medic)highly similar to ( 821) loc_os05g03820 12005.m…	-1.68634
26.4.1	misc.beta 1,3 glucan hydrolases.glucan endo-1,3-beta-glucosidase	ciclev10015027m|pacid:20817488	highly similar to ( 633) AT3G13560 | Symbols: | glycosyl hydrolase family 17 protein | chr3:4425484-4427284 REVERSEmoderately similar to ( 242) E13B_WHEAT Glucan endo-1,3-beta-glucosidase precursor (EC 3.2.1.39) ((1->3)-beta-glucan endohydrolase) ((1->3)-beta-glucanase) (Beta-1,3-endoglucanase) - Triticum aestivum (Wheat)highly similar to ( 512) loc_os07g38930 12007.m08137 protein glucan endo-1,3…	1.544
26.8	misc.nitrilases, *nitrile lyases, berberine bridge enzymes, reticuline oxidases, troponine reductases	ciclev10006465m|pacid:20791149	moderately similar to ( 451) AT1G26400 | Symbols: | FAD-binding domain-containing protein | chr1:9133291-9134874 REVERSEmoderately similar to ( 402) loc_os06g35550 12006.m08092 protein retrotransposon protein, putative, Ty1-copia subclass, expressedFAD_binding_4 GlcD no original description	-1.59236
26.9	misc.glutathione S transferases	ciclev10005840m|pacid:20789988	weakly similar to ( 164) AT3G09270 | Symbols: ATGSTU8 | ATGSTU8 (GLUTATHIONE S-TRANSFERASE TAU 8); glutathione transferase | chr3:2848407-2849226 REVERSEweakly similar to ( 192) GSTX6_SOYBN Probable glutathione S-transferase (EC 2.5.1.18) (Heat shock protein 26A) (G2-4) - Glycine max (Soybean)weakly similar to ( 173) loc_os10g38630 12010.m06631 protein glutathione S-transferase GSTU6, putative, e…	-1.67224
26.12	misc.peroxidases	ciclev10026050m|pacid:20799673	moderately similar to ( 452) AT3G49960 | Symbols: | peroxidase, putative | chr3:18524313-18525610 REVERSEmoderately similar to ( 250) PER1_ORYSA Peroxidase 1 precursor (EC 1.11.1.7) - Oryza sativa (Rice)moderately similar to ( 429) loc_os07g02440 12007.m04716 protein peroxidase 50 precursor, putative, expressedsecretory_peroxidase plant_peroxidase peroxidase no original description	1.859
26.19	misc.plastocyanin-like	ciclev10024168m|pacid:20811245	very weakly similar to (97.4) AT3G17675 | Symbols: | copper ion binding / electron carrier | chr3:6042244-6042781 REVERSEvery weakly similar to (80.5) BCP_PEA Blue copper protein precursor - Pisum sativum (Garden pea)weakly similar to ( 102) loc_os03g57740 12003.m10686 protein blue copper protein precursor, putativeCu_bind_like no original description	4.783
26.19	misc.plastocyanin-like	ciclev10008649m|pacid:20793993	weakly similar to ( 166) AT4G27520 | Symbols: | plastocyanin-like domain-containing protein | chr4:13750668-13751819 REVERSEweakly similar to ( 127) loc_os01g10480 12001.m07669 protein early nodulin 20 precursor, putative Cu_bind_like no original description	1.606
27.1.1	RNA.processing.splicing	ciclev10021381m|pacid:20808404	moderately similar to ( 254) AT1G02840 | Symbols: SR1, ATSRP34, SRP34 | SR1; RNA binding / nucleic acid binding / nucleotide binding | chr1:626918-629583 FORWARDmoderately similar to ( 254) loc_os07g47630 12007.m079789 protein pre-mRNA-splicing factor SF2, putative, expressed RRM RRM_1 no original description	1.918
27.1.2	RNA.processing.RNA helicase	ciclev10008467m|pacid:20794698	highly similar to ( 766) AT3G13920 | Symbols: EIF4A1, RH4, TIF4A1 | EIF4A1 (EUKARYOTIC TRANSLATION INITIATION FACTOR 4A1); ATP-dependent helicase/ translation initiation factor | chr3:4592635-4594094 REVERSEhighly similar to ( 791) IF411_TOBAC Eukaryotic initiation factor 4A-11 (EC 3.6.1.-) (ATP-dependent RNA helicase eIF4A-11) (eIF-4A-11) - Nicotiana tabacum (Common tobacco)highly similar to ( 7…	-1.50376
27.1.19	RNA.processing.ribonucleases	ciclev10007081m|pacid:20789493	weakly similar to ( 158) MAL12_MALDO Major allergen Mal d 1 (Mal d I) (AP15) - Malus domestica (Apple) (Malus sylvestris)Bet_v_I no original description	2.989
27.3.26	RNA.regulation of transcription.MYB-related transcription factor family	ciclev10018691m|pacid:20808025	nearly identical (1035) AT1G09770 | Symbols: ATCDC5, CDC5, ATMYBCDC5 | ATCDC5 (ARABIDOPSIS THALIANA CELL DIVISION CYCLE 5); DNA binding / transcription factor | chr1:3162002-3165122 FORWARDhighly similar to ( 962) loc_os04g28090 12004.m07927 protein cell division cycle 5-like protein, putative, expressed REB1 no original description	-1.51976
28.1.3	DNA.synthesis/chromatin structure.histone	ciclev10029263m|pacid:20813654	weakly similar to ( 167) AT5G59910 | Symbols: HTB4 | HTB4; DNA binding | chr5:24127206-24127658 FORWARDweakly similar to ( 171) H2B_GOSHI Histone H2B - Gossypium hirsutum (Upland cotton)weakly similar to ( 167) loc_os01g05970 12001.m07228 protein core histone H2A/H2B/H3/H4 family protein, expressed H2B no original description	1.578
29.2.1.2.1.10	protein.synthesis.ribosomal protein.eukaryotic.40S subunit.S10	ciclev10006024m|pacid:20789836	weakly similar to ( 181) AT4G25740 | Symbols: | 40S ribosomal protein S10 (RPS10A) | chr4:13107488-13108751 REVERSEweakly similar to ( 182) RS10_ORYSA 40S ribosomal protein S10 - Oryza sativa (Rice)weakly similar to ( 182) loc_os04g35090 12004.m08600 protein 40S ribosomal protein S10, putative, expressed S10_plectin COG5045 no original description	-1.5674
29.2.1.2.1.23	protein.synthesis.ribosomal protein.eukaryotic.40S subunit.S23	ciclev10029532m|pacid:20813971	moderately similar to ( 243) AT5G02960 | Symbols: | 40S ribosomal protein S23 (RPS23B) | chr5:693280-694396 REVERSEmoderately similar to ( 250) RS23_FRAAN 40S ribosomal protein S23 (S12) - Fragaria ananassa (Strawberry)moderately similar to ( 249) loc_os03g60400 12003.m10930 protein 40S ribosomal protein S23, putative, expressed Ribosomal_S23 rps12P Ribosomal_S12_like RpsL Ribosomal_S12 no origin…	1.739
29.2.1.2.1.25	protein.synthesis.ribosomal protein.eukaryotic.40S subunit.S25	ciclev10029627m|pacid:20813885	weakly similar to ( 120) AT2G21580 | Symbols: | 40S ribosomal protein S25 (RPS25B) | chr2:9236629-9237510 FORWARDweakly similar to ( 112) loc_os09g39540 12009.m060074 protein 40S ribosomal protein S25, putative, expressed Ribosomal_S25 no original description	2.095
29.2.1.2.2.22	protein.synthesis.ribosomal protein.eukaryotic.60S subunit.L22	ciclev10006199m|pacid:20789630	weakly similar to ( 104) AT3G05560 | Symbols: | 60S ribosomal protein L22-2 (RPL22B) | chr3:1614641-1615204 FORWARDvery weakly similar to ( 100) loc_os07g47710 12007.m08986 protein 60S ribosomal protein L22-2, putative, expressed Ribosomal_L22e no original description	1.502
29.2.1.2.2.30	protein.synthesis.ribosomal protein.eukaryotic.60S subunit.L30	ciclev10006259m|pacid:20792027	weakly similar to ( 197) AT1G77940 | Symbols: | 60S ribosomal protein L30 (RPL30B) | chr1:29304116-29305288 REVERSEmoderately similar to ( 202) RL30_LUPLU 60S ribosomal protein L30 - Lupinus luteus (European yellow lupin)weakly similar to ( 179) loc_os01g16890 12001.m42968 protein 60S ribosomal protein L30, putative, expressed RPL30 PRK01018 Ribosomal_L7Ae no original description	1.83
29.2.1.2.2.82	protein.synthesis.ribosomal protein.eukaryotic.60S subunit.P2	ciclev10013051m|pacid:20799039	very weakly similar to (82.4) AT2G27710 | Symbols: | 60S acidic ribosomal protein P2 (RPP2B) | chr2:11816929-11817670 FORWARDvery weakly similar to (87.0) RLA2B_MAIZE 60S acidic ribosomal protein P2B - Zea mays (Maize)very weakly similar to (92.4) loc_os05g37330 12005.m07913 protein 60S acidic ribosomal protein P2B, putative, expressed no original description	-1.64474
29.2.3	protein.synthesis.initiation	ciclev10017092m|pacid:20816089	weakly similar to ( 194) AT2G04520 | Symbols: | eukaryotic translation initiation factor 1A, putative / eIF-1A, putative / eIF-4C, putative | chr2:1574802-1575239 REVERSEweakly similar to ( 184) IF1A_WHEAT Eukaryotic translation initiation factor 1A (EIF-1A) (EIF-4C) - Triticum aestivum (Wheat)weakly similar to ( 183) loc_os02g19770 12002.m07219 protein eukaryotic translation initiation factor 1A…	1.543
29.3.4.99	protein.targeting.secretory pathway.unspecified	ciclev10032291m|pacid:20802367	moderately similar to ( 374) AT3G56190 | Symbols: ALPHA-SNAP2, ASNAP | ALPHA-SNAP2 (ALPHA-SOLUBLE NSF ATTACHMENT PROTEIN 2); binding / soluble NSF attachment protein | chr3:20846119-20848213 REVERSEmoderately similar to ( 376) SNAA_VITVI Alpha-soluble NSF attachment protein (Alpha-SNAP) (N-ethylmaleimide-sensitive factor attachment protein, alpha) - Vitis vinifera (Grape)moderately similar to ( 3…	-1.77936
29.5	protein.degradation	ciclev10030651m|pacid:20803328	nearly identical (1025) AT5G20660 | Symbols: | 24 kDa vacuolar protein, putative | chr5:6989708-6990947 FORWARDhighly similar to ( 943) loc_os04g43916 12004.m101589 protein ATP binding protein, putative, expressed Peptidase_M28 no original description	1.768
29.5.1	protein.degradation.subtilases	ciclev10023551m|pacid:20811544	highly similar to ( 516) AT5G59190 | Symbols: | subtilase family protein | chr5:23885855-23888673 FORWARDmoderately similar to ( 430) loc_os04g48416 12004.m101731 protein subtilisin-like protease precursor, putative, expressed no original description	3.976
29.5.1	protein.degradation.subtilases	ciclev10000364m|pacid:20787717	highly similar to ( 537) AT5G67090 | Symbols: | subtilase family protein | chr5:26774111-26776321 REVERSEhighly similar to ( 741) loc_os01g64850 12001.m12598 protein subtilisin-like protease precursor, putative no original description	2.721
29.5.1	protein.degradation.subtilases	ciclev10027863m|pacid:20812235	highly similar to ( 517) AT5G51750 | Symbols: ATSBT1.3, SBT1.3 | ATSBT1.3 (ARABIDOPSIS THALIANA SUBTILASE 1.3); identical protein binding / serine-type endopeptidase | chr5:21020266-21022608 FORWARDhighly similar to ( 746) loc_os04g35140 12004.m08604 protein subtilisin-like protease precursor, putative, expressed no original description	3.926
29.5.1	protein.degradation.subtilases	ciclev10014355m|pacid:20816394	highly similar to ( 898) AT2G04160 | Symbols: AIR3 | AIR3; serine-type endopeptidase | chr2:1401450-1407694 REVERSEhighly similar to ( 798) loc_os02g10520 12002.m06350 protein subtilisin-like protease precursor, putative, expressedPA_subtilisin_like no original description	1.603
29.5.3	protein.degradation.cysteine protease	ciclev10008748m|pacid:20795912	highly similar to ( 583) AT5G60360 | Symbols: AALP | AALP (Arabidopsis aleurain-like protease); cysteine-type peptidase | chr5:24280044-24282157 FORWARDhighly similar to ( 541) CYSP2_MAIZE Cysteine proteinase 2 precursor (EC 3.4.22.-) - Zea mays (Maize)highly similar to ( 536) loc_os09g27030 12009.m059986 protein thiol protease aleurain precursor, putative, expressed Peptidase_C1A Peptidase_C1 Pe…	1.746
29.5.4	protein.degradation.aspartate protease	ciclev10011525m|pacid:20798341	highly similar to ( 622) AT1G11910 | Symbols: | aspartyl protease family protein | chr1:4017119-4019874 REVERSEhighly similar to ( 633) ASPRX_ORYSA Aspartic proteinase precursor (EC 3.4.23.-) - Oryza sativa (Rice)highly similar to ( 633) loc_os05g04630 12005.m27692 protein retrotransposon protein, putative, SINE subclass, expressed Asp no original description	1.665
29.5.5	protein.degradation.serine protease	ciclev10018062m|pacid:20817778	moderately similar to ( 399) AT3G63470 | Symbols: scpl40 | scpl40 (serine carboxypeptidase-like 40); serine-type carboxypeptidase | chr3:23438561-23440862 FORWARDmoderately similar to ( 400) CBP23_HORVU Serine carboxypeptidase II-3 precursor (EC 3.4.16.6) (CP-MII.3) [Contains: Serine carboxypeptidase II-3 chain A; Serine carboxypeptidase II-3 chain B] - Hordeum vulgare (Barley)moderately similar …	3.138
29.5.5	protein.degradation.serine protease	ciclev10015024m|pacid:20816530	moderately similar to ( 390) AT3G63470 | Symbols: scpl40 | scpl40 (serine carboxypeptidase-like 40); serine-type carboxypeptidase | chr3:23438561-23440862 FORWARDmoderately similar to ( 409) CBP23_HORVU Serine carboxypeptidase II-3 precursor (EC 3.4.16.6) (CP-MII.3) [Contains: Serine carboxypeptidase II-3 chain A; Serine carboxypeptidase II-3 chain B] - Hordeum vulgare (Barley)moderately similar …	1.503
29.5.9	protein.degradation.AAA type	ciclev10028483m|pacid:20812695	highly similar to ( 757) AT2G27600 | Symbols: SKD1, VPS4 | SKD1 (SUPPRESSOR OF K+ TRANSPORT GROWTH DEFECT1); ATP binding / nucleoside-triphosphatase/ nucleotide binding | chr2:11781226-11783730 FORWARDweakly similar to ( 176) CDC48_SOYBN Cell division cycle protein 48 homolog (Valosin-containing protein homolog) (VCP) - Glycine max (Soybean)highly similar to ( 732) loc_os01g04814 12001.m42853 pro…	-1.92308
29.5.11.20	protein.degradation.ubiquitin.proteasom	ciclev10016241m|pacid:20815669	moderately similar to ( 485) AT5G40580 | Symbols: PBB2 | PBB2; endopeptidase/ peptidase/ threonine-type endopeptidase | chr5:16248511-16250451 REVERSEweakly similar to ( 114) PSB6_TOBAC Proteasome subunit beta type 6 precursor (EC 3.4.25.1) (Proteasome delta chain) (Tobacco cryptogein-induced protein 7) (tcI 7) - Nicotiana tabacum (Common tobacco)moderately similar to ( 440) loc_os05g09490 12005.…	-1.75131
29.6	protein.folding	ciclev10033122m|pacid:20803263	weakly similar to ( 104) AT2G30410 | Symbols: KIS, TFCA | KIS (KIESEL); unfolded protein binding | chr2:12959812-12960552 FORWARDvery weakly similar to (99.4) loc_os02g57150 12002.m10737 protein tubulin-specific chaperone A, putative, expressed no original description	-1.89036
30.2.11	signalling.receptor kinases.leucine rich repeat XI	ciclev10028242m|pacid:20813048	moderately similar to ( 417) AT1G49750 | Symbols: | leucine-rich repeat family protein | chr1:18411177-18412779 REVERSEweakly similar to ( 113) RPK1_IPONI Receptor-like protein kinase precursor (EC 2.7.11.1) - Ipomoea nil (Japanese morning glory) (Pharbitis nil)moderately similar to ( 343) loc_os04g42620 12004.m09229 protein protein binding protein, putative, expressed PRK07764 no original descri…	1.673
30.3	signalling.calcium	ciclev10014376m|pacid:20816139	highly similar to ( 812) AT1G65540 | Symbols: | calcium-binding EF hand family protein | chr1:24362382-24366011 REVERSEhighly similar to ( 813) loc_os02g39550 12002.m33756 protein calcium-binding mitochondrial protein Anon-60Da, putative, expressed LETM1 no original description	-1.72414
31.1	cell.organisation	ciclev10027333m|pacid:20801867	moderately similar to ( 296) AT5G65020 | Symbols: ANNAT2 | ANNAT2 (Annexin Arabidopsis 2); calcium ion binding / calcium-dependent phospholipid binding | chr5:25974366-25975554 FORWARDmoderately similar to ( 215) ANX4_FRAAN Annexin-like protein RJ4 - Fragaria ananassa (Strawberry)moderately similar to ( 239) loc_os06g11800 12006.m05897 protein annexin-like protein RJ4, putative, expressed no orig…	-1.5456
31.4	cell.vesicle transport	ciclev10016269m|pacid:20816271	weakly similar to ( 175) AT5G46860 | Symbols: VAM3, ATVAM3, SYP22, ATSYP22, SGR3 | VAM3; SNAP receptor | chr5:19012342-19013795 REVERSEweakly similar to ( 167) loc_os01g15110 12001.m08110 protein syntaxin 23, putative, expressed no original description	-1.5456
33.99	development.unspecified	ciclev10005897m|pacid:20790791	weakly similar to ( 178) AT5G62200 | Symbols: | embryo-specific protein-related | chr5:24984463-24985674 REVERSEweakly similar to ( 112) loc_os01g07780 12001.m07405 protein lipase/lipooxygenase, PLAT/LH2, putative, expressedATS3 PLAT no original description	1.702
34.1	transport.p- and v-ATPases	ciclev10013168m|pacid:20798707	very weakly similar to (90.5) AT3G01390 | Symbols: VMA10, AVMA10 | VMA10 (VACUOLAR MEMBRANE ATPASE 10); hydrogen ion transporting ATP synthase, rotational mechanism | chr3:150265-150922 REVERSEvery weakly similar to (88.2) VATG1_TOBAC Vacuolar ATP synthase subunit G 1 (EC 3.6.3.14) (V-ATPase G subunit 1) (Vacuolar proton pump G subunit 1) - Nicotiana tabacum (Common tobacco) V-ATPase_G no origina…	-1.9084
34.19.1	transport.Major Intrinsic Proteins.PIP	ciclev10028975m|pacid:20814810	moderately similar to ( 437) AT5G60660 | Symbols: PIP2F, PIP2;4 | PIP2;4 (PLASMA MEMBRANE INTRINSIC PROTEIN 2;4); water channel | chr5:24375673-24376939 REVERSEmoderately similar to ( 437) PIP22_ORYSA Probable aquaporin PIP2.2 (Plasma membrane intrinsic protein 2.2) (OsPIP2.2) - Oryza sativa (Rice)moderately similar to ( 437) loc_os02g41860 12002.m33784 protein aquaporin PIP2.2, putative, express…	1.96
35.1	not assigned.no ontology	ciclev10001924m|pacid:20787229	weakly similar to ( 177) AT3G17380 | Symbols: | meprin and TRAF homology domain-containing protein / MATH domain-containing protein | chr3:5950240-5952124 FORWARD MATH no original description	-1.68919
35.1	not assigned.no ontology	ciclev10026538m|pacid:20800794	moderately similar to ( 221) AT2G22170 | Symbols: | lipid-associated family protein | chr2:9427010-9427742 REVERSEweakly similar to ( 199) loc_os04g38390 12004.m08829 protein wound/stress protein, putative, expressedPLAT_plant_stress no original description	2.139
35.1	not assigned.no ontology	ciclev10025245m|pacid:20802160	highly similar to ( 807) AT1G23010 | Symbols: LPR1 | LPR1 (Low Phosphate Root1); copper ion binding / oxidoreductase, acting on diphenols and related substances as donors, oxygen as acceptor | chr1:8147353-8149580 FORWARDhighly similar to ( 679) loc_os01g03530 12001.m150471 protein copper ion binding protein, putative, expressedSufI PRK10965 no original description	1.613
35.2	not assigned.unknown	ciclev10022655m|pacid:20807500	weakly similar to ( 110) loc_os04g50700 12004.m09967 protein major pollen allergen Car b 1 isoforms 1A and 1B, putative, expressed no original description	1.881
35.2	not assigned.unknown	ciclev10017167m|pacid:20817475	weakly similar to ( 109) AT1G29850 | Symbols: | double-stranded DNA-binding family protein | chr1:10447866-10449691 FORWARDweakly similar to ( 102) loc_os05g47446 12005.m083800 protein programmed cell death protein 5, putative, expressed no original description	-1.62866
35.2	not assigned.unknown	ciclev10018836m|pacid:20812059	nearly identical (1159) AT4G03200 | Symbols: | catalytic | chr4:1409318-1412566 FORWARDhighly similar to ( 672) loc_os01g70950 12001.m150449 protein sperm protein SSP411, putative, expressed COG1331 SSP411 DUF255 no original description	6.475
35.2	not assigned.unknown	ciclev10022906m|pacid:20810740	potato_inhibit no original description	1.595
35.2	not assigned.unknown	ciclev10016953m|pacid:20817227	no original description	-2.28833
35.2	not assigned.unknown	ciclev10029230m|pacid:20812897	moderately similar to ( 305) AT2G16460 | Symbols: | metal ion binding | chr2:7133704-7135483 REVERSEmoderately similar to ( 283) loc_os06g49890 12006.m09513 protein mitochondrion protein, putative, expressed DUF1640 no original description	-2.42131
35.2	not assigned.unknown	ciclev10030843m|pacid:20803198	highly similar to ( 540) AT3G01680 | Symbols: | unknown protein | chr3:252033-255246 FORWARD no original description	1.506
35.2	not assigned.unknown	ciclev10000432m|pacid:20787534	moderately similar to ( 371) AT5G25070 | Symbols: | unknown protein | chr5:8641261-8643471 REVERSEmoderately similar to ( 303) loc_os08g40450 12008.m08024 protein uvrB/uvrC motif family protein, expressed no original description	-2.04499
35.2	not assigned.unknown	ciclev10002349m|pacid:20785469	no original description	1.565
